# Supplementary material for: Inhibition of autophagy as a novel treatment for neurofibromatosis type 1 tumors
Source: Mol Oncol. 2024 Aug 11;19(3):825–51. doi: 10.1002/1878-0261.13704 (PMC11887668; doi:10.1002/1878-0261.13704)
Supplement: Supplementary file 2 — Table S1. Results from the genome wide synthetic lethal interaction screen in Drosophila cells. [file MOL2-19-825-s002.xlsx]

## Sheet: Data
Plate number	Well	S2R+_trial 1	S2R+_trial 2	S2R+_trial 3	NF1_trial 1	NF1_trial 2	NF1_trial 3	S2R+_Z-score 1	S2R+_Z-score 2	S2R+_Z-score 3	NF1_Z-score 1	NF1_Z-score 2	NF1_Z-score 3	Med-Z-S2R+	Med-Z-NF1	GeneID	ID_BKN
1	A1	0.839381	0.0562345	0.96175	1.06061	1.71683	1.12316	-0.635874	-4.27321	-0.0487487	0.454323	4.36802	0.769722	-0.635874	0.769722	empty	BKN20001
1	A10	0.920375	0.948733	0.837588	0.922163	0.648769	0.869684	-0.224616	-0.0592672	-0.70755	-0.349115	-1.95477	-0.525925	-0.224616	-0.525925	CG7602	BKN20101
1	A11	1.1302	1.07029	1.04709	1.05035	0.82016	0.950259	0.840801	0.514673	0.404042	0.394793	-0.940161	-0.114068	0.514673	-0.114068	CG6904	BKN20006
1	A12	1.0907	1.04404	0.988911	0.942277	0.680032	1.00691	0.640232	0.390709	0.0953689	-0.232386	-1.7697	0.175493	0.390709	-0.232386	CG1651	BKN20102
1	A13	1.12555	1.10184	1.13665	1.04099	1.40177	1.0462	0.817169	0.663637	0.879282	0.340496	2.50289	0.376351	0.817169	0.376351	CG7337	BKN20007
1	A14	0.956532	0.902467	1.00451	0.981611	0.0717457	0.920644	-0.0410258	-0.277713	0.178135	-0.00412119	-5.37068	-0.26544	-0.0410258	-0.26544	CG9543	BKN20103
1	A15	1.20668	1.05276	1.00844	1.06184	0.801069	1.00022	1.22914	0.43188	0.19899	0.461477	-1.05318	0.141316	0.43188	0.141316	CG8745	BKN20008
1	A16	1.03204	1.04508	0.970254	1.11371	0.0594898	0.956488	0.34239	0.395649	-0.00362876	0.762497	-5.44323	-0.0822265	0.34239	-0.0822265	CG6535	BKN20104
1	A17	1.32138	1.19447	1.12782	0.968876	1.00173	0.999628	1.81151	1.10097	0.832431	-0.0780264	0.134712	0.138283	1.10097	0.134712	place controls here	place controls here
1	A18	1.06364	1.03129	1.03012	1.06728	0.107617	1.07506	0.502816	0.330537	0.31403	0.493031	-5.15832	0.52387	0.330537	0.493031	CG15161	BKN20105
1	A19	0.974776	0.982033	1.01575	0.89764	1.68828	0.939278	0.0516059	0.0979591	0.237763	-0.49143	4.19897	-0.170195	0.0979591	-0.170195	CG12877	BKN20010
1	A2	0.667841	0.805811	0.888712	1.17515	1.75465	1.1283	-1.50688	-0.734073	-0.43629	1.11904	4.59189	0.796003	-0.734073	1.11904	empty	BKN20097
1	A20	0.650032	1.03111	1.07381	1.02402	1.74219	1.06528	-1.59731	0.329681	0.545861	0.242016	4.51815	0.473889	0.329681	0.473889	CG8232	BKN20106
1	A21	0.861821	0.919294	0.941855	0.968047	1.1761	0.968996	-0.521932	-0.198263	-0.154313	-0.0828398	1.16698	-0.0182928	-0.198263	-0.0182928	CG6511	BKN20011
1	A22	0.956321	0.498841	0.795886	0.79837	0.0794581	0.836189	-0.0421012	-2.18344	-0.928824	-1.06752	-5.32502	-0.697136	-0.928824	-1.06752	CG11655	BKN20107
1	A23	1.08057	1.07853	1.1014	0.999253	1.69133	1.04792	0.588797	0.55359	0.692249	0.0982573	4.21703	0.385149	0.588797	0.385149	CG42399	BKN20012
1	A24	0.707532	0.667119	0.771918	0.86544	1.29375	0.568121	-1.30534	-1.38891	-1.056	-0.678296	1.86344	-2.06736	-1.30534	-0.678296	CG9484	BKN20108
1	A3	0.830237	0.917609	1.10878	0.843031	1.02151	0.904274	-0.682301	-0.20622	0.731392	-0.808339	0.25178	-0.349118	-0.20622	-0.349118	empty	BKN20002
1	A4	0.953218	1.00658	1.20327	1.00115	1.12586	1.03952	-0.057855	0.213857	1.23275	0.109287	0.869531	0.342179	0.213857	0.342179	CG4527	BKN20098
1	A5	0.815559	1.05147	0.889457	0.859444	1.16612	0.91596	-0.756829	0.4258	-0.432333	-0.713091	1.1079	-0.289383	-0.432333	-0.289383	CG14683	BKN20003
1	A6	0.989363	0.973083	1.07566	1.02118	0.848212	1.01688	0.125675	0.0557009	0.555655	0.225491	-0.774097	0.226456	0.125675	0.225491	empty	BKN20099
1	A7	1.10114	1.03642	1.07089	0.996231	0.718917	1.00949	0.693237	0.354769	0.530334	0.0807227	-1.53951	0.188693	0.530334	0.0807227	CG11318	BKN20004
1	A8	0.0747971	1.05305	0.988346	1.02947	0.883208	1.01608	-4.51811	0.433268	0.0923676	0.273601	-0.566922	0.222388	0.0923676	0.222388	CG9448	BKN20100
2	A17	1.42456	1.12685	1.1907	1.14581	1.33001	1.09907	2.33544	0.781732	1.16607	0.948762	2.07811	0.646582	1.16607	0.948762	place controls here	place controls here
28	A2	0.121431	0.0890068	0.106612	1.18591	1.07084	1.12091	-4.28133	-4.11848	-4.5861	1.18146	0.543809	0.758233	-4.28133	0.758233	empty	BKN30465
1	B10	0.817822	0.811902	0.868862	0.956758	0.694566	0.84392	-0.745338	-0.705318	-0.541613	-0.148353	-1.68366	-0.657616	-0.705318	-0.657616	empty	BKN20293
1	B11	1.03798	0.943926	1.05094	1.1067	0.932078	0.92125	0.372528	-0.0819609	0.424514	0.7218	-0.277621	-0.262344	0.372528	-0.262344	CG13691	BKN20198
1	B12	0.532089	0.456337	0.536826	0.503063	0.559899	0.406633	-2.19617	-2.38412	-2.30339	-2.78127	-2.48087	-2.89281	-2.30339	-2.78127	CG7490	BKN20294
1	B13	1.0836	0.997163	1.00529	1.02236	1.14401	1.08954	0.604152	0.169394	0.182295	0.23237	0.976988	0.597865	0.182295	0.597865	CG32702	BKN20199
1	B14	1.00635	1.04161	1.14208	1.01287	1.07481	1.0579	0.211927	0.379259	0.908066	0.177257	0.567341	0.436134	0.379259	0.436134	CG11376	BKN20295
1	B15	1.05246	0.993176	0.99902	1.00144	0.90997	0.84042	0.446033	0.15057	0.149006	0.110926	-0.408494	-0.67551	0.15057	-0.408494	CG9953	BKN20200
1	B16	0.99797	1.00517	1.02611	1.03092	1.10936	0.961523	0.169378	0.207209	0.292763	0.282015	0.771871	-0.0564917	0.207209	0.282015	CG6291	BKN20296
1	B17	0.980232	0.959264	1.00834	0.971059	1.00947	0.99952	0.0793102	-0.00954535	0.198448	-0.0653569	0.180552	0.137731	0.0793102	0.137731	CG2702	BKN20201
1	B18	1.06384	0.9864	1.04157	1.00008	0.607971	1.12593	0.503814	0.118577	0.37479	0.103042	-2.19629	0.783892	0.37479	0.103042	CG9809	BKN20297
1	B19	0.896148	0.899997	0.91037	0.921348	0.952813	0.823232	-0.347632	-0.289373	-0.321369	-0.353843	-0.154872	-0.763363	-0.321369	-0.353843	CG4266	BKN20202
1	B2	1.01334	0.979068	1.11109	1.17246	1.14818	1.19339	0.24741	0.0839582	0.74363	1.10341	1.00166	1.1287	0.24741	1.10341	empty	BKN20289
1	B20	1.021	1.02635	1.09557	1.00785	0.961945	0.979945	0.286306	0.307198	0.661302	0.14813	-0.100812	0.0376753	0.307198	0.0376753	CG5692	BKN20298
1	B21	1.03247	1.05315	1.11256	0.904623	1.05178	1.11001	0.344576	0.433751	0.75147	-0.450904	0.431003	0.702483	0.433751	0.431003	CG10072	BKN20203
1	B22	1.08621	0.978941	1.20315	1.02388	0.940799	1.03029	0.617439	0.0833614	1.23212	0.241178	-0.225992	0.295014	0.617439	0.241178	CG18584	BKN20299
1	B23	0.931869	0.918863	0.950251	0.749573	0.605056	0.845242	-0.166256	-0.200298	-0.109763	-1.3507	-2.21355	-0.650859	-0.166256	-1.3507	CG17081	BKN20204
1	B24	0.997174	1.01098	1.04298	0.970804	1.00585	0.994751	0.165336	0.234615	0.382262	-0.0668366	0.159123	0.113357	0.234615	0.113357	CG8667	BKN20300
1	B3	0.955181	1.04077	1.22709	1.02156	1.14965	1.04327	-0.0478874	0.375301	1.35913	0.227733	1.01038	0.361341	0.375301	0.361341	CG8287	BKN20194
23	A2	0.185517	0.181004	0.203741	1.2434	1.07695	1.16322	-3.95592	-3.68411	-4.07074	1.51513	0.579997	0.974483	-3.95592	0.974483	empty	BKN28545
1	B5	1.02628	1.09161	0.971419	1.0158	1.1849	1.11204	0.313146	0.615331	0.00255653	0.1943	1.21908	0.712868	0.313146	0.712868	CG9089	BKN20195
1	B6	1.01046	1.0026	1.00078	1.03899	1.08479	1.01875	0.232802	0.195056	0.158353	0.32889	0.62641	0.236037	0.195056	0.32889	CG10889	BKN20291
1	B7	1.03162	1.02227	1.00665	1.10443	1.07997	1.04018	0.340227	0.287956	0.189497	0.708622	0.597878	0.345561	0.287956	0.597878	empty	BKN20196
1	B8	1.02441	1.06405	0.956088	0.897943	0.88174	0.983068	0.303611	0.485193	-0.0787905	-0.489672	-0.575615	0.0536367	0.303611	-0.489672	CG1848	BKN20292
1	B9	0.811926	0.733169	0.772741	0.917218	0.895553	0.81285	-0.775279	-1.07706	-1.05163	-0.377815	-0.493842	-0.816431	-1.05163	-0.493842	CG6939	BKN20197
30	B2	0.10279	0.0970832	1.03522	1.12362	0.975774	1.13534	-4.37598	-4.08034	0.341106	0.81997	-0.0189451	0.831975	-4.08034	0.81997	empty	BKN31425
1	C10	0.96872	1.0025	1.00584	1.14481	0.998396	1.022	0.0208573	0.194581	0.185214	0.942979	0.114976	0.252618	0.185214	0.252618	CG5087	BKN20113
14	P2	0.79493	0.939384	0.922382	0.351634	0.337538	0.811935	-0.861576	-0.10341	-0.257636	-3.66005	-3.79722	-0.821111	-0.257636	-3.66005	CG14834	BKN25365
1	C12	1.00802	1.05023	1.04174	1.03304	0.923664	1.05104	0.220392	0.419944	0.375656	0.294334	-0.327431	0.401088	0.375656	0.294334	CG14270	BKN20114
1	C13	0.930721	0.939874	0.873061	1.07871	1.00265	1.02291	-0.172083	-0.101096	-0.519334	0.55939	0.140187	0.257268	-0.172083	0.257268	CG4086	BKN20019
1	C14	1.00823	1.00406	1.04663	0.972555	0.895427	0.86931	0.221495	0.201951	0.401611	-0.0566767	-0.494586	-0.527838	0.221495	-0.494586	CG8707	BKN20115
1	C15	0.9985	0.984803	0.932499	1.10802	1.0016	1.02511	0.172067	0.111036	-0.203957	0.72949	0.133955	0.268561	0.111036	0.268561	CG3431	BKN20020
1	C16	1.0114	0.980103	1.00589	1.13966	1.07344	1.03803	0.237548	0.0888476	0.185453	0.913081	0.559214	0.33458	0.185453	0.559214	CG6706	BKN20116
3	A17	0.902574	0.999471	1.16953	1.45847	1.18647	1.05363	-0.315005	0.180293	1.05371	2.7632	1.22835	0.414313	0.180293	1.22835	place controls here	place controls here
1	C18	0.976477	1.04649	1.02994	0.999923	0.952029	1.04377	0.0602462	0.402296	0.313085	0.102145	-0.159511	0.363922	0.313085	0.102145	CG9214	BKN20117
1	C19	1.04203	1.02191	1.1593	0.95339	0.438006	0.952019	0.393092	0.286244	0.999459	-0.167896	-3.20246	-0.105071	0.393092	-0.167896	CG11796	BKN20022
1	C2	0.976371	1.07106	1.05791	0.932964	1.03586	1.01587	0.0597052	0.51832	0.461496	-0.286436	0.336737	0.221291	0.461496	0.221291	CG2124	BKN20109
1	C20	1.06221	1.04443	1.06015	1.20213	1.11156	1.13011	0.495574	0.392554	0.473377	1.27561	0.784918	0.805248	0.473377	0.805248	CG11403	BKN20118
1	C21	1.02302	0.996752	0.97297	0.977524	1.00171	1.01163	0.296547	0.167456	0.0107833	-0.0278408	0.134623	0.199645	0.167456	0.134623	CG5637	BKN20023
1	C22	1.01358	0.993653	0.925084	1.0406	0.924812	1.01439	0.248623	0.152823	-0.243298	0.33823	-0.320636	0.213745	0.152823	0.213745	CG8446	BKN20119
1	C23	0.883393	0.916446	0.982281	1.03502	1.06215	1.13848	-0.412399	-0.211712	0.0601896	0.305835	0.492375	0.848025	-0.211712	0.492375	CG3313	BKN20024
1	C24	0.981516	0.999953	1.09055	1.10595	0.925656	1.00525	0.0858306	0.182571	0.634674	0.717464	-0.315638	0.167014	0.182571	0.167014	CG4074	BKN20120
1	C3	0.968876	1.0412	1.01278	0.798016	1.00754	0.869278	0.021648	0.377332	0.222004	-1.06957	0.169119	-0.527999	0.222004	-0.527999	CG12795	BKN20014
1	C4	0.999789	1.05185	1.14504	0.95137	1.08053	0.971987	0.178615	0.427587	0.923768	-0.179619	0.601224	-0.00300079	0.427587	-0.00300079	CG32473	BKN20110
1	C5	0.997057	0.943166	0.957091	0.894558	0.964382	0.758001	0.16474	-0.0855509	-0.0734683	-0.509315	-0.0863817	-1.09679	-0.0734683	-0.509315	CG32409	BKN20015
1	C6	1.01564	0.959182	0.942097	0.847561	0.882431	0.819773	0.259112	-0.00993073	-0.15303	-0.782051	-0.571521	-0.781046	-0.00993073	-0.781046	CG11679	BKN20111
1	C7	1.0196	0.925823	1.00616	1.01198	1.03688	0.846713	0.279198	-0.167436	0.186901	0.172108	0.342817	-0.643343	0.186901	0.172108	CG7516	BKN20016
1	C8	0.897479	0.963351	0.885326	1.03758	1.01482	1.07089	-0.340876	0.00975299	-0.454256	0.320705	0.212225	0.502522	-0.340876	0.320705	CG6866	BKN20112
1	C9	1.15691	1.02699	1.06267	1.19914	0.929972	1.15678	0.976416	0.310222	0.48672	1.25828	-0.290088	0.941565	0.48672	0.941565	dome	dome
1	D1	1.04221	1.60642	1.02435	1.07652	1.11572	0.922127	0.394015	3.046	0.283407	0.546631	0.80949	-0.25786	0.394015	0.546631	CG11130	BKN20205
1	D10	1.00652	1.04766	1.01792	1.23045	1.15799	0.868627	0.212804	0.407826	0.249274	1.43995	1.05978	-0.531328	0.249274	1.05978	CG3520	BKN20305
1	D11	1.01947	1.00631	1.01878	1.26773	0.601899	1.06439	0.278523	0.212594	0.253827	1.6563	-2.23224	0.469322	0.253827	0.469322	CG31475	BKN20210
1	D12	0.912441	0.982497	1.01451	0.999624	0.905792	0.816422	-0.264905	0.10015	0.231176	0.100409	-0.43323	-0.798172	0.10015	-0.43323	CG14884	BKN20306
1	D13	0.989866	0.933227	0.95572	1.05475	0.95303	1.05349	0.128229	-0.132481	-0.0807435	0.420301	-0.153585	0.413618	-0.0807435	0.413618	CG31022	BKN20211
1	D14	0.999322	1.07532	0.931171	0.99797	1.06284	0.878864	0.176241	0.538414	-0.211002	0.0908154	0.49649	-0.479002	0.176241	0.0908154	CG1109	BKN20307
1	D15	0.992031	0.949151	1.01039	1.06491	0.488357	0.999779	0.139223	-0.057295	0.209337	0.479293	-2.90439	0.139055	0.139223	0.139055	CG11199	BKN20212
1	D16	0.998266	1.01345	1.14827	0.963105	0.925374	0.862059	0.17088	0.246309	0.940898	-0.111518	-0.317307	-0.564902	0.246309	-0.317307	CG15916	BKN20308
1	D17	0.977057	0.998835	0.968118	1.22011	0.61447	1.00037	0.0631876	0.177292	-0.0149601	1.37996	-2.15782	0.142088	0.0631876	0.142088	CG10809	BKN20213
1	D18	0.972589	1.02229	0.992341	0.930131	0.500068	1.08538	0.0405027	0.288023	0.113564	-0.302874	-2.83506	0.576599	0.113564	-0.302874	CG3980	BKN20309
1	D19	1.02106	1.00113	1.02801	0.917498	0.634153	0.996924	0.286615	0.188135	0.302811	-0.376188	-2.0413	0.124465	0.286615	-0.376188	CG5155	BKN20214
1	D2	0.998005	1.0646	1.07302	1.00451	1.18146	0.976434	0.169553	0.487796	0.541643	0.128778	1.19869	0.0197289	0.487796	0.128778	CG5109	BKN20301
1	D20	1.05191	1.10034	1.19134	0.956446	1.07093	1.09211	0.443264	0.656567	1.16947	-0.150162	0.544391	0.611009	0.656567	0.544391	CG10642	BKN20310
1	D21	1.03109	0.963636	0.976509	0.87223	0.559586	1.04394	0.337531	0.0110961	0.0295637	-0.638888	-2.48273	0.364786	0.0295637	-0.638888	CG7861	BKN20215
1	D22	0.977872	1.00235	0.954819	1.15901	1.10239	1.08405	0.0673295	0.19389	-0.0855268	1.02537	0.73062	0.569791	0.0673295	0.73062	CG6170	BKN20311
1	D23	1.08325	1.08667	0.997909	1.00463	1.16424	0.955599	0.602373	0.592	0.143109	0.129487	1.09673	-0.0867693	0.592	0.129487	CG17437	BKN20216
1	D24	1.02787	1.06728	1.0635	0.990423	1.03985	0.85201	0.321192	0.500473	0.49111	0.0470173	0.360369	-0.616266	0.49111	0.0470173	CG9565	BKN20312
1	D3	1.12221	1.05142	1.05781	1.02019	0.516094	1.04038	0.800224	0.425564	0.460957	0.219745	-2.74019	0.346604	0.460957	0.219745	CG3631	BKN20206
1	D4	0.524885	0.49954	0.529105	0.528612	0.750338	0.398741	-2.23275	-2.18014	-2.34436	-2.633	-1.3535	-2.93315	-2.23275	-2.633	CG3203	BKN20302
1	D5	0.478316	0.451135	0.547673	0.605374	0.467801	0.421753	-2.46921	-2.40868	-2.24583	-2.18753	-3.02608	-2.81552	-2.40868	-2.81552	CG10084	BKN20207
1	D6	1.02082	1.00438	0.979727	0.952355	1.10488	0.964732	0.285385	0.203466	0.046637	-0.173902	0.745338	-0.0400869	0.203466	-0.0400869	CG8194	BKN20303
1	D7	1.01262	0.993711	1.00308	1.07302	1.23754	0.99051	0.243753	0.153097	0.170524	0.526327	1.53069	0.091678	0.170524	0.526327	CG13570	BKN20208
1	D8	1.01566	1.00075	1.04826	1.00109	1.29622	1.08751	0.259221	0.186335	0.410271	0.108923	1.87808	0.5875	0.259221	0.5875	CG4007	BKN20304
1	D9	1.03815	0.89565	0.943472	1.05697	1.13158	0.899288	0.373416	-0.309898	-0.145734	0.433203	0.903379	-0.374606	-0.145734	0.433203	CG15400	BKN20209
1	E1	1.15305		1.0181	0.782559	0.979398	1.00612	0.956823		0.250242	-1.15928	0.00250883	0.171493	0.603532	0.00250883	CG32396	BKN20025
1	E10	1.034	0.970768	1.00943	1.10517	0.950537	1.03357	0.352304	0.044771	0.204264	0.712943	-0.168342	0.311761	0.204264	0.311761	CG5809	BKN20125
1	E11	0.966505	1.04423	1.07186	1.03864	1.01289	0.992603	0.00961239	0.391618	0.535501	0.326845	0.200757	0.102378	0.391618	0.200757	CG3886	BKN20030
1	E12	1.00279	1.01527	1.01109	1.11376	0.493112	1.0913	0.193875	0.25491	0.213041	0.762785	-2.87624	0.606871	0.213041	0.606871	CG5038	BKN20126
1	E13	1.16623	1.13139	1.15462	1.16471	1.03594	0.990058	1.02375	0.803173	0.974638	1.05846	0.337211	0.089366	0.974638	0.337211	CG1703	BKN20031
1	E14	0.991598	0.996816	0.937585	1.02144	1.02201	1.05152	0.137023	0.167758	-0.176966	0.227003	0.254758	0.403539	0.137023	0.254758	CG8676	BKN20127
1	E15	0.981406	0.997336	0.921276	0.976179	0.953915	0.987645	0.0852707	0.170212	-0.263506	-0.035646	-0.148346	0.0770353	0.0852707	-0.035646	CG1291	BKN20032
1	E16	0.97152	0.959725	1.02403	1.04038	0.352408	0.980671	0.0350748	-0.0073674	0.281708	0.336948	-3.7092	0.041387	0.0350748	0.041387	CG10222	BKN20128
4	A17	0.87865	0.265222	1.09963	1.2151	1.11516		-0.436482	-3.28647	0.682835	1.35088	0.806202		-0.436482	1.07854	place controls here	place controls here
1	E18	0.950642	0.983423	0.936169	0.954968	0.480756	0.998326	-0.0709335	0.104523	-0.184483	-0.158737	-2.94939	0.131627	-0.0709335	-0.158737	CG9784	BKN20129
1	E19	1.01268	0.974654	1.01405	0.85508	0.857205	0.666543	0.244093	0.0631205	0.228747	-0.738416	-0.720858	-1.56428	0.228747	-0.738416	CG9020	BKN20034
1	E2	1.09464	1.05349	1.01568	0.870341	0.959602	0.921942	0.660238	0.435345	0.237403	-0.649855	-0.114678	-0.258808	0.435345	-0.258808	CG8370	BKN20121
1	E20	0.93208	1.00163	0.949409	1.08664	0.92224	1.11476	-0.165185	0.190504	-0.11423	0.605374	-0.335858	0.726763	-0.11423	0.605374	CG7452	BKN20130
1	E21	0.973464	1.0459	1.00879	1.00002	0.994795	1.03973	0.0449463	0.399512	0.200835	0.102721	0.0936569	0.343266	0.200835	0.102721	CG11414	BKN20035
1	E22	0.99223	0.957928	0.992765	0.975479	1.00624	0.976079	0.140232	-0.0158507	0.115814	-0.0397092	0.161394	0.0179119	0.115814	0.0179119	CG9699	BKN20131
1	E23	1.0288	1.03975	0.972423	0.0239879	1.02685	1.01481	0.325919	0.370469	0.007882	-5.56147	0.283406	0.215909	0.325919	0.215909	CG9778	BKN20036
1	E24	0.938303	1.00005	0.963523	1.06255	1.03266	1.0911	-0.133586	0.183011	-0.0393443	0.465604	0.317814	0.605862	-0.0393443	0.465604	CG6745	BKN20132
1	E3	1.05465	0.975903	0.986484	0.88805	0.979981	0.94112	0.45717	0.0690164	0.0824866	-0.547083	0.00596286	-0.16078	0.0824866	-0.16078	CG8165	BKN20026
1	E4	1.08802	0.980628	1.01019	0.931529	1.03351	0.983721	0.626606	0.0913269	0.20829	-0.294765	0.322844	0.0569746	0.20829	0.0569746	CG31635	BKN20122
1	E5	1.00294	1.05868	0.959907	0.923234	0.961465	1.00295	0.19463	0.459867	-0.0585288	-0.342899	-0.10365	0.155242	0.19463	-0.10365	CG3620	BKN20027
1	E6	1.08886	1.01011	1.03317	1.04855	1.03456	1.02843	0.63086	0.230538	0.33022	0.384348	0.329081	0.285501	0.33022	0.329081	CG34396	BKN20123
1	E7	0.990817	1.00629	1.06916	0.953903	1.04989	1.0317	0.133058	0.212485	0.521192	-0.164921	0.419837	0.302235	0.212485	0.302235	CG7922	BKN20028
1	E8	1.00143	0.928088	0.997079	0.951777	0.900225	0.980269	0.186954	-0.156741	0.138708	-0.177259	-0.466185	0.0393289	0.138708	-0.177259	CG8014	BKN20124
5	A17	1.06572	1.23	0.995911	1.35497	1.06334	1.07092	0.513392	1.26873	0.13251	2.16256	0.499432	0.502715	0.513392	0.502715	place controls here	place controls here
1	F1	1.03853		0.923861	1.30993	1.73219	0.89674	0.375331		-0.249789	1.9012	4.45894	-0.387627	0.0627713	1.9012	CG7338	BKN20217
1	F10	1.02425	0.997503	1.07934	0.997131	0.882656	1.02665	0.302831	0.171001	0.575172	0.0859416	-0.570189	0.276414	0.302831	0.0859416	CG11253	BKN20317
1	F11	0.940529	1.00293	0.944018	0.59012	1.70366	1.06232	-0.122282	0.196641	-0.142835	-2.27605	4.29006	0.458711	-0.122282	0.458711	CG10617	BKN20222
1	F12	1.0991	1.00964	0.986413	0.879166	0.749188	0.973107	0.682854	0.228287	0.082114	-0.59864	-1.3603	0.00272004	0.228287	-0.59864	CG7989	BKN20318
1	F13	0.973685	0.965581	1.04496	1.17815	0.574466	0.990388	0.0460683	0.020281	0.392781	1.13646	-2.39464	0.0910539	0.0460683	0.0910539	CG10979	BKN20223
1	F14	1.04467	1.03144	1.008	0.935396	0.643285	1.0743	0.406487	0.331214	0.196638	-0.27232	-1.98724	0.51999	0.331214	-0.27232	CG5682	BKN20319
1	F15	0.956175	1.05659	1.00143	1.18658	0.311252	1.04601	-0.0428422	0.449993	0.161809	1.18535	-3.95283	0.375343	0.161809	0.375343	CG2727	BKN20224
1	F16	0.966234	0.971255	0.970903	0.988483	0.719673	1.02073	0.00823564	0.0470717	-0.000182494	0.0357572	-1.53503	0.246141	0.00823564	0.0357572	CG17122	BKN20320
1	F17	1.0256	0.989861	0.959105	1.1346	0.666764	1.00456	0.309667	0.134918	-0.0627835	0.88369	-1.84825	0.163483	0.134918	0.163483	CG13025	BKN20225
1	F18	1.05201	0.91183	0.95202	0.933281	0.819161	0.864365	0.443795	-0.233503	-0.100377	-0.284595	-0.946075	-0.553114	-0.100377	-0.553114	CG8833	BKN20321
1	F19	1.024	0.926681	1.01243	1.28652	0.574883	1.03986	0.301561	-0.163387	0.220156	1.76534	-2.39217	0.34393	0.220156	0.34393	CG3026	BKN20226
1	F2	1.04559	0.992501	0.991724	0.952536	1.75095	1.00842	0.411183	0.147382	0.110293	-0.172853	4.56999	0.183208	0.147382	0.183208	CG5933	BKN20313
36	E17	0.109456	0.0946549	0.0855516	1.11237	1.07323	0.947146	-4.34213	-4.09181	-4.69785	0.754689	0.557996	-0.129979	-4.34213	0.557996	place controls here	place controls here
1	F21	0.990314	0.99106	0.99062	0.989529	1.86955	0.935434	0.130502	0.140579	0.104432	0.0418291	5.2721	-0.189845	0.130502	0.0418291	CG8155	BKN20227
1	F22	1.04964	1.04842	1.02787	0.907557	1.67208	0.947705	0.431712	0.41141	0.302082	-0.433879	4.10308	-0.127119	0.41141	-0.127119	CG10535	BKN20323
1	F23	1.03908	1.03425	1.00785	1.01294	1.30998	0.939768	0.378131	0.344491	0.195875	0.177686	1.95952	-0.167691	0.344491	0.177686	CG6303	BKN20228
1	F24	1.08714	1.11192	0.943661	0.892334	1.05415	1.0283	0.622156	0.711201	-0.144728	-0.522219	0.445047	0.284863	0.622156	0.284863	CG12855	BKN20324
1	F3	1.02371	1.01531	1.02911	1.13119	1.14656	1.03573	0.300091	0.255074	0.308674	0.863949	0.992115	0.322809	0.300091	0.863949	CG2072	BKN20218
1	F4	1.05796	1.05196	0.985388	0.974192	1.11003	1.03264	0.474003	0.428115	0.076676	-0.0471796	0.775813	0.30703	0.428115	0.30703	CG3810	BKN20314
1	F5	1.01329	0.975779	1.00759	1.08301	1.85977	1.0551	0.247156	0.0684309	0.194487	0.5843	5.21421	0.421827	0.194487	0.5843	CG11788	BKN20219
1	F6	0.895454	0.819973	1.00913	0.943709	1.72519	0.970265	-0.351158	-0.667209	0.202632	-0.224079	4.41751	-0.011804	-0.351158	-0.011804	CG3820	BKN20315
1	F7	1.0027	0.969587	0.98288	1.11674	0.745852	0.959823	0.193381	0.0391945	0.0633654	0.780087	-1.38005	-0.0651808	0.0633654	-0.0651808	CG5841	BKN20220
1	F8	1.04283	0.92828	1.02693	1.03943	0.859887	1.06389	0.397151	-0.155835	0.297115	0.331413	-0.70498	0.466761	0.297115	0.331413	CG10620	BKN20316
1	F9	0.997532	0.900741	1.01473	1.25649	0.723687	0.8962	0.167153	-0.285861	0.232378	1.59105	-1.51127	-0.39039	0.167153	-0.39039	CG9770	BKN20221
1	G1	0.921852	1.61201	0.992198	0.993857	0.979312	1.02112	-0.21712	3.0724	0.112807	0.0669448	0.00200184	0.24813	0.112807	0.0669448	CG10123	BKN20037
1	G10	0.954717	1.01777	1.03955	0.976238	1.02475	1.03202	-0.0502429	0.266694	0.364036	-0.0353059	0.270985	0.303865	0.266694	0.270985	CG18402	BKN20137
1	G11	0.954192	0.969426	0.950709	1.07016	1.0215	1.08598	-0.0529078	0.0384354	-0.107334	0.509733	0.25173	0.579669	-0.0529078	0.509733	CG8479	BKN20042
1	G12	1.01015	0.952881	0.92647	1.05677	1.13918	1.04193	0.231244	-0.0396816	-0.235944	0.432043	0.94841	0.354532	-0.0396816	0.432043	CG7003	BKN20138
1	G13	1.01013	1.00988	1.07048	0.98981	0.95918	0.980756	0.231141	0.229423	0.528169	0.0434589	-0.117179	0.0418218	0.231141	0.0418218	CG8142	BKN20043
1	G14	0.983866	0.999584	0.99549	1.09361	1.13643	1.19878	0.097765	0.180827	0.130274	0.645852	0.932107	1.15623	0.130274	0.932107	CG10688	BKN20139
1	G15	0.944363	1.00847	1.00882	1.0315	0.985917	0.99665	-0.102816	0.222785	0.201013	0.285382	0.0411022	0.12306	0.201013	0.12306	CG18660	BKN20044
1	G16	1.00183	1.01324	0.994111	1.00139	0.999178	1.03716	0.188968	0.245297	0.122957	0.110661	0.119602	0.330108	0.188968	0.119602	CG8327	BKN20140
6	A17	1.18494	1.08445	1.06623				1.11876	0.581533	0.505615				0.581533	#NUM!	place controls here	place controls here
1	G18	0.847044	0.859335	0.943429	1.0046	1.04797	0.874605	-0.596964	-0.481361	-0.145962	0.129298	0.408452	-0.500771	-0.481361	0.129298	CG6095	BKN20141
1	G19	0.965873	0.989559	0.965668	1.02778	1.02246	1.01402	0.00640317	0.133493	-0.0279586	0.263796	0.257408	0.211839	0.00640317	0.257408	CG7143	BKN20046
1	G2	0.982946	1.02851	1.00828	0.964796	0.60865	1.02374	0.0930893	0.317406	0.198116	-0.101706	-2.19227	0.261547	0.198116	-0.101706	CG11176	BKN20133
1	G20	1.05075	0.992285	1.0193	1.07654	0.986954	1.00062	0.437373	0.146365	0.256586	0.546804	0.0472383	0.143343	0.256586	0.143343	CG8380	BKN20142
1	G21	1.01455	0.999256	0.937985	1.01608	1.05504	0.99842	0.253577	0.179277	-0.174848	0.195913	0.450322	0.132108	0.179277	0.195913	CG6116	BKN20047
1	G22	1.09514	1.04871	1.0475	1.00317	1.06106	1.05222	0.662787	0.412777	0.406245	0.120964	0.485916	0.407118	0.412777	0.407118	CG3280	BKN20143
1	G23	0.966306	0.976775	0.929617	0.937609	0.996879	0.985186	0.00860113	0.0731354	-0.219247	-0.259475	0.105992	0.064462	0.00860113	0.064462	CG31092	BKN20048
1	G24	0.935901	0.875439	0.943205	1.0146	0.994146	0.974461	-0.145781	-0.405327	-0.147146	0.187344	0.0898185	0.00964455	-0.147146	0.0898185	CG14899	BKN20144
1	G3	0.986753	1.03686	0.988855	0.904629	0.992458	0.911894	0.112422	0.35681	0.0950715	-0.450871	0.0798222	-0.310168	0.112422	-0.310168	CG32112	BKN20038
1	G4	0.948153	1.0533	0.817516	0.886224	0.977019	0.974273	-0.0835743	0.434429	-0.814054	-0.557677	-0.0115763	0.00868379	-0.0835743	-0.0115763	CG3165	BKN20134
1	G5	1.07336	0.959027	1.025	0.946512	0.935805	0.963334	0.552194	-0.010665	0.286869	-0.207813	-0.255553	-0.0472353	0.286869	-0.207813	CG8566	BKN20039
1	G6	0.925765	1.00055	0.999218	0.985966	1.01384	0.929743	-0.197252	0.185373	0.150056	0.0211495	0.20643	-0.218935	0.150056	0.0211495	CG5055	BKN20135
36	O9	0.128198	0.0852553	0.0747866	1.0918	1.20479	0.98844	-4.24696	-4.13619	-4.75497	0.63531	1.33681	0.0810959	-4.24696	0.63531	place controls here	place controls here
1	G8	1.11677	1.00143	1.14099	0.948537	0.990338	0.893307	0.772586	0.189566	0.902296	-0.196059	0.067272	-0.405173	0.772586	-0.196059	CG32262	BKN20136
7	A17	1.31183	1.02724	0.679268	1.28994	0.990836	1.2416	1.76301	0.311419	-1.54759	1.78519	0.0702237	1.37514	0.311419	1.37514	place controls here	place controls here
1	H1	1.01916	0.159893	1.09656	0.879606	0.635191	0.887611	0.276972	-3.78378	0.666577	-0.596083	-2.03515	-0.434291	0.276972	-0.596083	CG32677	BKN20229
1	H10	1.0366	0.910035	0.940266	0.914961	1.00475	0.775785	0.36551	-0.24198	-0.162743	-0.390908	0.152587	-1.00589	-0.162743	-0.390908	CG8542	BKN20329
1	H11	0.926836	0.997067	0.983086	0.986427	0.969245	1.0074	-0.191813	0.168941	0.0644596	0.0238249	-0.057593	0.177993	0.0644596	0.0238249	CG32758	BKN20234
1	H12	0.960191	1.10405	1.02797	1.01156	1.13344	1.08474	-0.0224466	0.67408	0.302622	0.169666	0.914414	0.573311	0.302622	0.573311	CG31717	BKN20330
1	H13	0.750682	0.797688	0.805489	0.678741	0.763854	0.693866	-1.08625	-0.77243	-0.877869	-1.76176	-1.27348	-1.42462	-0.877869	-1.42462	CG3109	BKN20235
1	H14	0.909206	0.983101	0.995407	0.996771	1.01797	1.01576	-0.281331	0.103003	0.129837	0.0838522	0.230861	0.220749	0.103003	0.220749	CG9311	BKN20331
1	H15	1.0454	1.04865	1.1822	1.09022	1.10482	1.0667	0.410208	0.412501	1.12095	0.626166	0.744966	0.48114	0.412501	0.626166	CG13852	BKN20236
1	H16	0.986114	1.01556	1.0444	1.02111	1.02579	1.00489	0.109175	0.256249	0.389774	0.22511	0.277134	0.165203	0.256249	0.22511	CG34357	BKN20332
1	H17	0.979438	1.00116	0.991662	0.943539	1.13276	1.06915	0.0752794	0.18829	0.109962	-0.225065	0.910386	0.493631	0.109962	0.493631	CG3827	BKN20237
1	H18	1.04699	1.0393	1.03603	0.995354	1.08854	1.04694	0.418283	0.368365	0.345367	0.0756317	0.648588	0.380114	0.368365	0.380114	CG1438	BKN20333
1	H19	1.05444	1.01934	1.02827	1.01989	0.59551	1.02009	0.456087	0.274091	0.304202	0.217996	-2.27006	0.242877	0.304202	0.217996	CG13531	BKN20238
1	H2	0.985584	0.976992	1.12816	1.00691	0.98528	1.00512	0.106485	0.0741567	0.834207	0.142698	0.0373272	0.166334	0.106485	0.142698	CG14650	BKN20325
1	H20	1.07915	1.00773	1.11799	1.06482	1.02817	1.01562	0.581586	0.219293	0.78024	0.47879	0.291243	0.220005	0.581586	0.291243	CG1907	BKN20334
1	H21	0.930879	0.998072	0.991212	0.96454	0.956415	0.89589	-0.171284	0.173686	0.107575	-0.10319	-0.133546	-0.391973	0.107575	-0.133546	CG3068	BKN20239
1	H22	1.00777	1.01876	0.919857	1.12899	1.00236	1.04019	0.219138	0.27137	-0.271033	0.851184	0.138431	0.345629	0.219138	0.345629	CG3695	BKN20335
1	H23	0.956492	1.00109	1.05734	0.990909	0.72401	0.959316	-0.0412283	0.187923	0.458433	0.0498342	-1.50936	-0.067771	0.187923	-0.067771	CG3753	BKN20240
1	H24	0.853121	0.979975	0.912456	0.923525	0.900477	0.863837	-0.566107	0.0882442	-0.310305	-0.341211	-0.464692	-0.55581	-0.310305	-0.464692	CG10687	BKN20336
1	H3	0.977555	0.948287	0.984044	1.01929	1.01888	1.03278	0.0657173	-0.061374	0.0695403	0.214531	0.236223	0.307744	0.0657173	0.236223	CG17018	BKN20230
1	H4	1.07534	1.02814	1.11836	1.04845	1.00465	1.06416	0.562221	0.315667	0.782207	0.383757	0.152025	0.468152	0.562221	0.383757	CG6279	BKN20326
1	H5	0.9764	0.961556	0.967879	1.08534	1.05038	0.997054	0.059854	0.00127696	-0.0162269	0.597848	0.422699	0.125129	0.00127696	0.422699	CG5485	BKN20231
1	H6	1.04558	0.999453	1.02652	1.00107	0.973847	1.01227	0.411138	0.180209	0.294917	0.108817	-0.0303526	0.202898	0.294917	0.108817	CG5458	BKN20327
1	H7	0.943667	0.923898	0.911364	1.0072	0.930997	0.908908	-0.106351	-0.176524	-0.316096	0.144358	-0.28402	-0.32543	-0.176524	-0.28402	CG4699	BKN20232
1	H8	1.04756	0.999249	1.13812	0.392437	1.06396	0.983918	0.421169	0.179247	0.887064	-3.42326	0.503089	0.0579823	0.421169	0.0579823	CG7974	BKN20328
1	H9	1.00775	0.984306	1.10404	0.938006	1.10741	1.05087	0.219016	0.108691	0.706227	-0.257172	0.760352	0.400212	0.219016	0.400212	CG6822	BKN20233
1	I1	1.07761	0.0404285	1.0213	0.870287	1.03941	1.01361	0.573767	-4.34784	0.267237	-0.650164	0.357764	0.209734	0.267237	0.209734	CG32250	BKN20049
1	I10	1.00673	1.01672	0.994156	1.01507	1.05413	1.01014	0.213847	0.261722	0.123196	0.190023	0.444925	0.192015	0.213847	0.192015	CG4739	BKN20149
1	I11	1.02683	0.991743	0.985688	0.988351	0.995865	1.06107	0.315925	0.143805	0.0782653	0.034989	0.0999937	0.452365	0.143805	0.0999937	CG1451	BKN20054
1	I12	0.997422	0.990364	0.980642	0.8941	1.11415	0.993093	0.166597	0.137295	0.0514914	-0.511973	0.800206	0.104878	0.137295	0.104878	CG9128	BKN20150
1	I13	0.916075	1.02	1.01884	0.908405	1.0203	1.00961	-0.246451	0.277211	0.254171	-0.428955	0.244652	0.189317	0.254171	0.189317	CG6608	BKN20055
1	I14	1.1058	1.1518	1.0385	1.00753	1.00412	0.932967	0.716894	0.899513	0.358508	0.146295	0.148869	-0.202452	0.716894	0.146295	CG6057	BKN20151
1	I15	1.0015	0.986879	0.941642	0.979501	1.04673	0.990175	0.187303	0.120841	-0.155443	-0.016368	0.401133	0.0899643	0.120841	0.0899643	CG12008	BKN20056
1	I16	1.0373	0.994828	1.10034	1.08306	1.10266	1.04426	0.369061	0.158373	0.686588	0.58462	0.732198	0.366438	0.369061	0.58462	CG4751	BKN20152
8	A17	0.919377	1.0172	1.12022	1.13477	1.10262	1.03612	-0.229684	0.264024	0.792079	0.884705	0.731945	0.324836	0.264024	0.731945	place controls here	place controls here
1	I18	0.944024	0.977745	0.932954	1.01938	1.14779	1.06467	-0.104539	0.0777138	-0.201538	0.215045	0.999353	0.47074	-0.104539	0.47074	CG12366	BKN20153
1	I19	0.988166	1.06087	0.969299	1.06685	1.0889	1.06923	0.119595	0.470203	-0.00869579	0.490541	0.650719	0.494039	0.119595	0.494039	CG3443	BKN20058
1	I2	1.002	1.00441	0.966941	0.956502	0.98009	0.988317	0.189817	0.203616	-0.0212044	-0.149836	0.00660576	0.0804674	0.189817	0.00660576	CG2930	BKN20145
1	I20	0.959064	0.920189	0.93347	1.04983	1.026	0.999382	-0.028169	-0.194037	-0.198805	0.391759	0.27838	0.137028	-0.194037	0.27838	CG7838	BKN20154
53	A22	0.979903	1.2323	0.995783	0.352492	0.355119	1.0484	0.0776431	1.27961	0.131828	-3.65507	-3.69314	0.387568	0.131828	-3.65507	CG8638	BKN33061
1	I22	0.969084	1.02682	1.02337	0.99198	0.949082	0.916215	0.0227076	0.309442	0.278228	0.0560501	-0.176956	-0.288082	0.278228	-0.176956	CG5937	BKN20155
1	I23	1.03229	1.06518	1.12684	1.10292	1.01451	1.06224	0.343618	0.490523	0.827223	0.699886	0.210367	0.458302	0.490523	0.458302	CG2277	BKN20060
1	I24	1.01846	1.13358	0.999126	1.07078	0.835736	1.09137	0.27343	0.813501	0.149566	0.513327	-0.847955	0.607206	0.27343	0.513327	CG1484	BKN20156
1	I3	1.01939	1.14027	1.10982	0.980711	1.0438	0.993236	0.278132	0.8451	0.73692	-0.0093432	0.383739	0.105612	0.73692	0.105612	CG2189	BKN20050
1	I4	1.04472	0.997311	0.976578	1.10322	0.990487	0.963682	0.406772	0.170093	0.0299262	0.701634	0.0681557	-0.0454521	0.170093	0.0681557	CG32096	BKN20146
1	I5	0.914035	1.02569	1.03963	0.86271	0.910323	1.00913	-0.256808	0.304082	0.364477	-0.694137	-0.406405	0.186841	0.304082	-0.406405	CG6014	BKN20051
1	I6	1.03927	1.00944	0.96353	0.998928	0.998206	1.03094	0.379064	0.227347	-0.0393035	0.0963701	0.113852	0.298334	0.227347	0.113852	CG10079	BKN20147
1	I7	1.01418	0.987694	0.991937	0.968969	0.930304	1.05362	0.251663	0.124688	0.111424	-0.0774886	-0.288123	0.414288	0.124688	-0.0774886	CG9086	BKN20052
1	I8	0.867738	0.901275	0.854157	0.931346	0.901583	0.833274	-0.491885	-0.283341	-0.619635	-0.295824	-0.458143	-0.712034	-0.491885	-0.458143	CG4260	BKN20148
9	A17	1.25818	1.02043	1.08347	1.25112	1.04771	1.00817	1.49064	0.279241	0.59711	1.55993	0.406885	0.181957	0.59711	0.406885	place controls here	place controls here
1	J1	0.997505	0.022913	1.0078	0.885025	0.895937	0.995439	0.167018	-4.43054	0.195602	-0.56464	-0.49157	0.116871	0.167018	-0.49157	CG18811	BKN20241
1	J10	1.06031	1.0574	1.03686	1.00287	1.00951	1.01963	0.485905	0.453818	0.349777	0.119246	0.180779	0.240531	0.453818	0.180779	CG3876	BKN20341
1	J11	1.03808	1.04348	1.04545	1.02696	1.03028	0.977794	0.373018	0.388102	0.395341	0.259043	0.303708	0.0266814	0.388102	0.259043	CG10236	BKN20246
1	J12	0.995409	1.01086	1.04044	1.00349	1.19944	1.09439	0.156376	0.234056	0.368776	0.122854	1.30513	0.622674	0.234056	0.622674	CG14446	BKN20342
1	J13	1.11161	1.0664	1.00005	0.980981	0.997345	1.01844	0.746381	0.49629	0.154474	-0.00777961	0.108754	0.234459	0.49629	0.108754	CG8092	BKN20247
1	J14	0.937869	0.82259	0.883982	0.924285	0.973821	1.03535	-0.13579	-0.654851	-0.461386	-0.3368	-0.0305067	0.320855	-0.461386	-0.0305067	CG6315	BKN20343
1	J15	0.935484	1.00266	0.964241	1.04047	0.998398	1.00214	-0.147899	0.195369	-0.0355338	0.337446	0.114986	0.151148	-0.0355338	0.151148	CG10984	BKN20248
1	J16	0.809597	0.839572	0.812548	0.816472	0.951327	0.723619	-0.787102	-0.574672	-0.840415	-0.962469	-0.163668	-1.27254	-0.787102	-0.962469	CG5942	BKN20344
1	J17	1.03164	0.98624	0.966771	0.880284	1.11037	0.97322	0.340325	0.117823	-0.0221063	-0.592153	0.777876	0.00330079	0.117823	0.00330079	CG18497	BKN20249
1	J18	1.08094	1.03104	0.901264	0.998149	1.08658	0.96503	0.590676	0.329365	-0.369686	0.0918529	0.637029	-0.038566	0.329365	0.0918529	CG5248	BKN20345
1	J19	1.00244	0.998868	0.935452	1.08614	1.03687	1.03827	0.192096	0.177447	-0.188285	0.602508	0.342722	0.33579	0.177447	0.342722	CG6551	BKN20250
1	J2	1.0332	0.980193	1.07611	1.07947	1.1311	0.994884	0.34826	0.0892732	0.558038	0.563763	0.900585	0.114037	0.34826	0.563763	CG3002	BKN20337
1	J20	0.601586	0.460408	0.614218	0.467903	0.547854	0.416054	-1.8433	-2.3649	-1.89275	-2.98531	-2.55218	-2.84466	-1.89275	-2.84466	CG6699	BKN20346
1	J21	0.975377	1.09594	1.05473	1.0241	0.980453	1.01487	0.054658	0.635786	0.444591	0.242459	0.00875617	0.216168	0.444591	0.216168	CG7020	BKN20251
1	J22	1.01838	0.88388	0.908328	0.936129	0.876303	0.779663	0.273009	-0.365473	-0.332207	-0.268069	-0.607802	-0.986069	-0.332207	-0.607802	CG10206	BKN20347
1	J23	1.01703	1.04911	1.0969	1.00075	0.977485	0.98199	0.266145	0.414681	0.668331	0.10693	-0.0088145	0.0481251	0.414681	0.0481251	CG3149	BKN20252
1	J24	1.05297	1.02041	1.04019	0.958171	0.922796	0.930084	0.448642	0.279177	0.367476	-0.140151	-0.332565	-0.21719	0.367476	-0.21719	CG13097	BKN20348
1	J3	0.910468	0.983999	0.911445	1.02764	0.294636	1.04448	-0.274924	0.107241	-0.315669	0.262977	-4.0512	0.367565	-0.274924	0.262977	CG3637	BKN20242
1	J4	1.00593	1.00605	1.01284	1.17765	1.14026	1.07865	0.209777	0.211364	0.222337	1.13355	0.954771	0.542225	0.211364	0.954771	CG3259	BKN20338
1	J5	1.0602	1.12825	1.14212	0.994126	1.01515	1.07928	0.485361	0.788302	0.908314	0.068507	0.214132	0.545438	0.788302	0.214132	CG3647	BKN20243
1	J6	0.854668	0.874851	0.887799	0.962191	1.03492	0.978291	-0.55825	-0.408102	-0.441133	-0.116825	0.331191	0.0292187	-0.441133	0.0292187	CG8887	BKN20339
1	J7	1.01438	1.04256	1.05806	0.985955	0.464596	1.05803	0.25268	0.383748	0.462296	0.0210896	-3.04505	0.436829	0.383748	0.0210896	CG1241	BKN20244
1	J8	0.891156	0.933115	1.05814	0.821417	0.945525	0.847946	-0.372978	-0.133006	0.462713	-0.933775	-0.198012	-0.637037	-0.133006	-0.637037	CG10354	BKN20340
1	J9	0.958247	0.992953	1.05852	0.948359	0.431072	0.98918	-0.0323187	0.14952	0.464709	-0.197095	-3.24351	0.0848788	0.14952	-0.197095	CG8266	BKN20245
1	K1	1.12365	0.0574932	1.07545	0.989282	1.02413	0.979172	0.80751	-4.26727	0.554539	0.0403946	0.267317	0.0337209	0.554539	0.0403946	CG7162	BKN20061
1	K10	0.878853	0.906048	0.848203	0.914993	0.967349	0.764052	-0.435451	-0.260804	-0.651228	-0.390725	-0.0688199	-1.06586	-0.435451	-0.390725	CG8725	BKN20161
1	K11	0.898977	0.730129	0.873907	0.768925	0.851473	0.642453	-0.333268	-1.09141	-0.514844	-1.2384	-0.754788	-1.68741	-0.514844	-1.2384	CG7957	BKN20066
1	K12	1.07085	0.924574	1.05516	1.00038	1.11445	1.15984	0.539445	-0.173333	0.446874	0.104778	0.802023	0.957217	0.446874	0.802023	CG1422	BKN20162
1	K13	0.873422	0.834645	0.881504	0.854477	0.994629	0.860151	-0.463027	-0.597937	-0.474532	-0.741916	0.0926757	-0.574653	-0.474532	-0.574653	CG17367	BKN20067
1	K14	1.00068	0.933975	1.01352	1.01997	0.935768	0.94029	0.183129	-0.128946	0.225931	0.218506	-0.255775	-0.165021	0.183129	-0.165021	CG5451	BKN20163
1	K15	1.0293	0.967473	0.955981	0.997202	1.08267	0.797872	0.328473	0.0292131	-0.079361	0.0863588	0.613859	-0.892991	0.0292131	0.0863588	CG9750	BKN20068
1	K16	1.00241	1.02847	1.03877	0.970775	1.05145	0.995106	0.191914	0.317208	0.3599	-0.0670084	0.429071	0.115167	0.317208	0.115167	CG14992	BKN20164
10	A17	1.00099	1.09674	1.04102	1.24117	1.14169	0.85582	0.184731	0.639571	0.371867	1.50216	0.963244	-0.596791	0.371867	0.963244	place controls here	place controls here
1	K18	1.0222	1.0136	1.00687	0.980653	1.06668	0.919958	0.292399	0.247005	0.190681	-0.00968485	0.519226	-0.268947	0.247005	-0.00968485	CG11505	BKN20165
1	K19	1.10923	1.10689	0.98757	1.03733	1.13902	1.0996	0.734319	0.687488	0.0882539	0.319206	0.947449	0.64931	0.687488	0.64931	CG11861	BKN20070
1	K2	1.02305	1.01309	0.988515	0.960485	0.888553	0.749778	0.296732	0.244592	0.0932649	-0.126725	-0.535279	-1.13883	0.244592	-0.535279	CG9115	BKN20157
1	K20	0.84367	0.856039	0.808104	0.895581	1.06794	0.839128	-0.614095	-0.496925	-0.863992	-0.503381	0.526677	-0.682114	-0.614095	-0.503381	CG9383	BKN20166
1	K21	1.04165	1.00074	1.02467	1.0569	1.06376	1.05737	0.391178	0.186305	0.285126	0.432808	0.501896	0.433433	0.285126	0.433433	CG17219	BKN20071
1	K22	1.05704	1.07703	1.07085	1.14567	1.1472	0.99811	0.469297	0.546504	0.530116	0.947978	0.995859	0.130524	0.530116	0.947978	CG11847	BKN20167
1	K23	0.925238	0.993044	1.01561	1.01322	0.924207	1.05171	-0.199926	0.149948	0.237026	0.179334	-0.324214	0.404489	0.149948	0.179334	CG8284	BKN20072
1	K24	0.626643	0.695239	0.89519	0.940509	0.851808	0.939128	-1.71607	-1.25614	-0.401914	-0.24265	-0.752809	-0.170962	-1.25614	-0.24265	CG4202	BKN20168
1	K3	1.02396	0.946911	0.924888	0.975014	1.06494	1.0901	0.301359	-0.0678679	-0.244339	-0.0424075	0.508904	0.600756	-0.0678679	0.508904	CG8002	BKN20062
1	K4	0.993172	1.03222	1.07395	1.05331	0.95012	1.09867	0.145015	0.334899	0.546574	0.411994	-0.170814	0.644549	0.334899	0.411994	CG9951	BKN20158
1	K5	1.04138	1.00266	0.997276	1.00587	1.05547	1.17764	0.389796	0.195345	0.139754	0.13668	0.452818	1.0482	0.195345	0.452818	CG10743	BKN20063
1	K6	1.01512	1.02201	1.04593	1.01856	0.980722	0.938681	0.256481	0.286708	0.397925	0.210293	0.0103476	-0.173247	0.286708	0.0103476	CG6349	BKN20159
1	K7	0.997303	1.02133	1.03067	0.912967	1.00153	1.01793	0.165989	0.283502	0.316924	-0.402481	0.133522	0.23185	0.283502	0.133522	CG5846	BKN20064
1	K8	0.998569	1.08743	1.00292	1.02485	1.14641	1.11009	0.172416	0.595579	0.169702	0.246827	0.99119	0.702897	0.172416	0.702897	CG7986	BKN20160
11	A17	1.11394	1.11313	1.0593	1.03002	0.982625	1.1653	0.75822	0.716945	0.468869	0.276831	0.0216125	0.985131	0.716945	0.276831	place controls here	place controls here
1	L1	1.02156		0.949896	1.16674	0.972813	0.827723	0.289143		-0.111648	1.07021	-0.0364751	-0.740407	0.0887476	-0.0364751	CG12737	BKN20253
1	L10	0.995757	1.01978	1.0889	1.00856	1.01929	1.04169	0.158141	0.276178	0.625897	0.15229	0.238639	0.353288	0.276178	0.238639	CG5131	BKN20353
1	L11	1.07256	1.07446	1.03156	0.973258	1.04849	1.0729	0.548094	0.53437	0.321658	-0.0525983	0.411517	0.512839	0.53437	0.411517	CG14767	BKN20258
1	L12	1.00258	1.03202	1.07642	1.00191	1.13098	1.0493	0.192773	0.333954	0.559677	0.113703	0.89988	0.392172	0.333954	0.392172	CG9319	BKN20354
1	L13	1.05553	1.01902	0.999949	1.00133	1.01863	1.01774	0.461635	0.272574	0.153936	0.110296	0.234775	0.230841	0.272574	0.230841	CG6204	BKN20259
1	L14	1.04193	1.00042	1.01126	1.00305	0.948967	0.984239	0.392613	0.184755	0.213961	0.120276	-0.177638	0.0596215	0.213961	0.0596215	CG8067	BKN20355
1	L15	1.05741	1.00523	0.931628	0.974494	1.08127	0.975229	0.471177	0.207477	-0.208575	-0.0454259	0.605585	0.0135699	0.207477	0.0135699	CG4916	BKN20260
1	L16	1.00173	0.979491	1.02218	0.951577	1.0325	1.01174	0.18849	0.0859593	0.271916	-0.178419	0.316884	0.2002	0.18849	0.2002	CG42295	BKN20356
1	L17	0.99352	1.02764	1.04027	0.947494	0.642414	0.999024	0.146782	0.313275	0.36787	-0.202116	-1.99239	0.135194	0.313275	-0.202116	CG4663	BKN20261
1	L18	0.576795	0.448936	0.528262	0.607493	0.724757	0.440851	-1.96918	-2.41906	-2.34883	-2.17523	-1.50493	-2.7179	-2.34883	-2.17523	CG12775	BKN20357
1	L19	0.986859	0.973083	0.882332	0.997712	1.02161	0.925727	0.112961	0.0556998	-0.470141	0.0893185	0.252393	-0.239459	0.0556998	0.0893185	CG4621	BKN20262
1	L2	1.0286	0.995589	0.969261	1.01888	1.01472	1.04157	0.324918	0.161966	-0.00889651	0.212149	0.211614	0.352686	0.161966	0.212149	CG6092	BKN20349
1	L20	1.09351	0.998366	1.13033	0.992153	0.923441	0.751072	0.654488	0.175078	0.845744	0.0570578	-0.328749	-1.13221	0.654488	-0.328749	CG3806	BKN20358
1	L21	0.973221	1.06999	0.970796	0.999978	0.994476	0.972262	0.0437137	0.513262	-0.000751952	0.102467	0.0917672	-0.00159911	0.0437137	0.0917672	CG11980	BKN20263
1	L22	0.680195	0.556501	0.731416	0.745816	0.778786	0.611708	-1.44415	-1.9112	-1.2709	-1.37251	-1.18509	-1.84457	-1.44415	-1.37251	CG11979	BKN20359
1	L23	0.990042	1.00729	0.969029	1.00242	1.00312	1.02599	0.12912	0.217198	-0.0101258	0.116634	0.142949	0.273057	0.12912	0.142949	CG7115	BKN20264
1	L24	1.00283	0.978158	1.06368	1.00958	0.688295	1.01563	0.194034	0.0796632	0.49207	0.15817	-1.72078	0.220065	0.194034	0.15817	CG9262	BKN20360
1	L3	1.01353	0.984691	0.954714	1.04585	0.960178	0.997212	0.24836	0.110508	-0.0860811	0.368656	-0.111268	0.125934	0.110508	0.125934	CG31648	BKN20254
1	L4	1.04966	0.981916	1.07688	0.998847	0.917529	1.02252	0.431853	0.0974078	0.56215	0.0959001	-0.363746	0.255299	0.431853	0.0959001	CG7972	BKN20350
1	L5	1.02598	1.00488	1.12521	1.05597	1.0187	0.98775	0.311624	0.205836	0.818571	0.427431	0.235153	0.0775713	0.311624	0.235153	CG12156	BKN20255
1	L6	0.946406	1.01298	1.0356	0.946101	0.99537	1.02229	-0.0924421	0.244084	0.3431	-0.210196	0.0970588	0.254106	0.244084	0.0970588	CG8188	BKN20351
1	L7	1.00276	0.979342	0.815674	1.00377	0.998471	1.01001	0.193712	0.0852534	-0.823828	0.124465	0.115419	0.19136	0.0852534	0.124465	CG8907	BKN20256
1	L8	0.930275	0.96451	0.959754	1.03096	1.00966	1.02501	-0.174351	0.0152229	-0.0593401	0.282235	0.181669	0.268031	-0.0593401	0.268031	CG10105	BKN20352
1	L9	0.991161	1.00857	0.968142	0.947569	1.13425	1.01082	0.134804	0.223262	-0.0148309	-0.20168	0.919214	0.195492	0.134804	0.195492	CG7616	BKN20257
1	M1	1.00249		0.930409	1.00614	1.00827	1.11736	0.192352		-0.215044	0.138243	0.17343	0.740066	-0.0113456	0.17343	CG11141	BKN20073
1	M10	0.998602	0.960172	0.887153	1.00413	1.05525	1.01994	0.172589	-0.00525959	-0.444558	0.126533	0.451529	0.242091	-0.00525959	0.242091	CG8378	BKN20173
1	M11	0.96704	0.987302	1.03036	1.08528	1.01733	1.0753	0.0123254	0.122837	0.315309	0.597516	0.227041	0.525095	0.122837	0.525095	CG2818	BKN20078
1	M12	0.87988	0.850911	0.861637	0.849292	0.976165	0.914079	-0.430234	-0.521136	-0.579947	-0.772007	-0.0166316	-0.299002	-0.521136	-0.299002	CG32721	BKN20174
1	M13	0.977991	0.932659	0.991743	0.998673	0.934414	0.978265	0.0679323	-0.135161	0.110392	0.0948911	-0.263788	0.0290887	0.0679323	0.0290887	CG6222	BKN20079
1	M14	1.11938	1.08809	1.08538	1.00203	1.06614	1.0501	0.78585	0.598703	0.607224	0.114372	0.516026	0.396279	0.607224	0.396279	CG7340	BKN20175
1	M15	0.994014	1.01365	1.0034	0.998564	0.982626	1.04016	0.14929	0.247231	0.172235	0.0942615	0.0216172	0.34547	0.172235	0.0942615	CG9247	BKN20080
1	M16	0.937625	0.870774	0.898569	0.82932	1.00082	0.774315	-0.137032	-0.427353	-0.383986	-0.887909	0.129339	-1.0134	-0.383986	-0.887909	CG2503	BKN20176
1	M17	1.11243	1.05204	1.01903	1.12166	1.16863	1.23048	0.750548	0.428505	0.25517	0.808592	1.12273	1.31829	0.428505	1.12273	dome	dome
1	M18	1.07824	0.946781	1.03801	1.04532	1.1159	1.01061	0.576969	-0.0684825	0.355879	0.365603	0.810585	0.194425	0.355879	0.365603	CG6355	BKN20177
1	M19	0.935943	1.04441	0.943086	0.988741	0.998209	0.930349	-0.145572	0.392478	-0.14778	0.0372521	0.113869	-0.215836	-0.145572	0.0372521	CG30388	BKN20082
1	M2	0.96997	1.0367	0.82351	0.894192	0.766607	0.902803	0.027205	0.356053	-0.782248	-0.511442	-1.25719	-0.356638	0.027205	-0.511442	CG9007	BKN20169
1	M20	0.981479	0.984039	0.980705	0.987516	0.983111	0.994324	0.085645	0.107429	0.0518241	0.0301474	0.0244921	0.111172	0.085645	0.0301474	CG15899	BKN20178
1	M21	1.10896	1.11823	1.18067	1.01526	0.998285	0.889691	0.732946	0.741002	1.11284	0.191177	0.114318	-0.423659	0.741002	0.114318	CG18176	BKN20083
1	M22	0.970851	1.05788	1.03614	0.996834	0.997642	1.00189	0.0316787	0.456062	0.345938	0.0842234	0.11051	0.149847	0.345938	0.11051	CG10724	BKN20179
1	M23	0.943814	0.964021	1.07363	0.877939	0.829016	0.774482	-0.105604	0.0129146	0.54488	-0.605757	-0.887734	-1.01255	0.0129146	-0.887734	CG1709	BKN20084
1	M24	1.01339	1.15002	1.04873	1.09625	1.0423	1.09197	0.24767	0.891129	0.412762	0.661161	0.374878	0.610309	0.412762	0.610309	CG1616	BKN20180
1	M3	0.947005	1.02082	0.929494	0.972927	0.905388	0.94477	-0.0894026	0.281082	-0.219897	-0.0545201	-0.435621	-0.142125	-0.0894026	-0.142125	CG3409	BKN20074
1	M4	0.960503	0.926082	0.989807	1.0078	0.908736	0.691841	-0.0208647	-0.166212	0.10012	0.147885	-0.415799	-1.43497	-0.0208647	-0.415799	CG32346	BKN20170
1	M5	0.974138	0.956514	1.00272	0.894028	0.862862	0.821119	0.0483701	-0.0225273	0.168656	-0.512392	-0.68737	-0.774166	0.0483701	-0.68737	CG9296	BKN20075
1	M6	0.987288	0.975417	0.967198	1.03262	1.04833	1.02832	0.115136	0.0667205	-0.0198413	0.291868	0.410591	0.284932	0.0667205	0.291868	CG15099	BKN20171
1	M7	0.948687	1.03306	0.996924	0.958873	1.02299	1.00997	-0.0808622	0.338871	0.137886	-0.136076	0.26057	0.191142	0.137886	0.191142	CG9165	BKN20076
1	M8	1.12234	1.01149	1.08519	1.03373	1.1141	1.06808	0.800891	0.237059	0.606235	0.298316	0.7999	0.488189	0.606235	0.488189	CG13391	BKN20172
12	A17	1.08508	1.11211	1.17336	1.20878	1.07587	1.02129	0.611683	0.712097	1.07407	1.31421	0.573629	0.248994	0.712097	0.573629	place controls here	place controls here
1	N1	0.910672	0.0655143	0.847627	0.971004	0.761279	0.910559	-0.273886	-4.2294	-0.654285	-0.0656771	-1.28873	-0.316993	-0.654285	-0.316993	CG3634	BKN20265
1	N10	0.978358	0.927206	0.892032	0.910776	0.871275	0.741003	0.0697981	-0.160909	-0.418672	-0.415197	-0.637567	-1.18368	-0.160909	-0.637567	CG6546	BKN20365
1	N11	0.980534	1.03	0.954198	0.947716	0.993803	0.920014	0.0808468	0.324443	-0.0888204	-0.200824	0.0877877	-0.268663	0.0808468	-0.200824	CG3702	BKN20270
1	N12	1.07061	1.07502	1.02874	1.03465	1.12149	0.96659	0.538209	0.537019	0.306673	0.30367	0.843691	-0.0305886	0.537019	0.30367	CG3821	BKN20366
1	N13	1.12599	1.01013	1.13879	0.914989	1.03424	0.97252	0.819428	0.230625	0.890599	-0.390751	0.32719	-0.000278981	0.819428	-0.000278981	CG3173	BKN20271
1	N14	0.961712	0.938047	0.898461	1.00915	0.995879	0.977416	-0.0147282	-0.109721	-0.384562	0.155682	0.100072	0.024746	-0.109721	0.100072	CG17019	BKN20367
1	N15	0.95471	0.989087	1.00098	0.94599	1.0359	1.01269	-0.0502791	0.131265	0.159403	-0.210841	0.336987	0.205061	0.131265	0.205061	CG6850	BKN20272
1	N16	1.03303	1.01739	0.915475	0.99861	0.888873	1.03039	0.347391	0.264917	-0.294285	0.0945261	-0.533388	0.295525	0.264917	0.0945261	CG8657	BKN20368
1	N17	1.02829	0.963924	0.920432	1.04597	0.963079	1.02233	0.323305	0.0124574	-0.26798	0.369372	-0.0940986	0.254325	0.0124574	0.254325	CG7012	BKN20273
1	N18	0.977802	1.02298	1.04959	1.05356	0.945289	1.00167	0.066971	0.291274	0.417309	0.413442	-0.199414	0.148744	0.291274	0.148744	CG9054	BKN20369
1	N19	0.96235	1.02234	0.960271	1.00229	1.00179	0.908103	-0.0114868	0.288285	-0.056596	0.115869	0.135072	-0.329547	-0.0114868	0.115869	CG5520	BKN20274
1	N2	1.07918	0.955906	0.931887	1.13206	1.06652	1.02465	0.581725	-0.0253979	-0.207201	0.868959	0.518249	0.266169	-0.0253979	0.518249	CG1140	BKN20361
1	N20	1.06205	1.07314	1.0894	1.01847	0.994112	1.00705	0.494751	0.528131	0.628536	0.209773	0.0896151	0.176222	0.528131	0.176222	CG3108	BKN20370
1	N21	0.994149	1.06733	1.0365	1.02807	1.01009	0.986579	0.149978	0.500682	0.34785	0.265476	0.184205	0.0715855	0.34785	0.184205	CG31048	BKN20275
1	N22	0.97063	0.997649	1.00724	1.0062	1.01387	1.0121	0.030554	0.171692	0.192596	0.138588	0.206573	0.202023	0.171692	0.202023	CG6432	BKN20371
1	N23	1.00996	0.998913	0.916242	0.945656	0.985034	0.974217	0.23025	0.177659	-0.290215	-0.212777	0.0358713	0.00839475	0.177659	0.00839475	CG3703	BKN20276
1	N24	1.03119	0.920589	1.10742	1.09081	1.02386	1.06943	0.338032	-0.192148	0.724168	0.629604	0.265702	0.495083	0.338032	0.495083	CG16848	BKN20372
1	N3	1.01325	0.974215	1.01114	1.10904	0.961726	1.00279	0.246948	0.0610453	0.213338	0.735376	-0.102109	0.154436	0.213338	0.154436	CG6565	BKN20266
1	N4	1.00021	0.967035	0.978436	1.05029	1.01015	1.0328	0.180755	0.0271466	0.0397843	0.394414	0.184573	0.307856	0.0397843	0.307856	CG15358	BKN20362
1	N5	0.786581	0.829953	0.830344	1.01157	0.951487	0.909109	-0.903969	-0.620087	-0.745986	0.16973	-0.162722	-0.324402	-0.745986	-0.162722	CG8027	BKN20267
1	N6	1.01073	0.986499	1.03297	1.03394	0.883716	1.00807	0.234186	0.119044	0.329132	0.299576	-0.563919	0.181432	0.234186	0.181432	CG6562	BKN20363
1	N7	0.978844	1.01204	1.00941	0.938551	0.993764	0.987866	0.0722642	0.239621	0.204111	-0.254013	0.0875515	0.0781615	0.204111	0.0781615	CG12082	BKN20268
1	N8	0.994704	0.930664	0.874521	0.998909	1.04014	0.975978	0.152796	-0.14458	-0.511584	0.0962645	0.362101	0.0173982	-0.14458	0.0962645	CG14100	BKN20364
1	N9	1.00247	1.00705	0.911771	0.960399	1.08556	0.939334	0.192217	0.216062	-0.313936	-0.127219	0.630955	-0.169907	0.192217	-0.127219	CG1009	BKN20269
1	O1	0.867685		1.07441	1.14242	1.1072	1.16849	-0.492155		0.549005	0.929119	0.759092	1.0014	0.0284248	0.929119	CG5064	BKN20085
1	O10	1.09563	1.07673	1.14745	1.04469	1.0016	0.98986	0.665268	0.54506	0.936594	0.361952	0.133965	0.0883563	0.665268	0.133965	CG32103	BKN20185
1	O11	1.13747	1.02246	0.976957	1.01165	1.00413	1.0671	0.877685	0.288857	0.031937	0.170199	0.148947	0.483173	0.288857	0.170199	CG4068	BKN20090
1	O12	0.853251	0.88385	0.836877	0.886342	1.02384	0.824252	-0.565445	-0.365612	-0.711323	-0.556993	0.265573	-0.75815	-0.565445	-0.556993	CG34407	BKN20186
1	O13	0.984282	1.00284	0.930055	0.932934	0.951177	0.960462	0.0998773	0.196188	-0.216921	-0.286608	-0.164554	-0.0619123	0.0998773	-0.164554	CG30193	BKN20091
1	O14	0.830676	0.82954	0.917755	0.848127	0.929714	0.940824	-0.680075	-0.622037	-0.282184	-0.778764	-0.291614	-0.162293	-0.622037	-0.291614	CG7686	BKN20187
1	O15	1.00617	1.03037	0.989872	0.946247	1.0106	1.03396	0.211001	0.326171	0.100468	-0.209349	0.187246	0.313749	0.211001	0.187246	CG10465	BKN20092
1	O16	0.957661	0.879524	0.88478	0.864407	0.972707	0.908796	-0.035297	-0.386038	-0.457152	-0.684289	-0.0371033	-0.326003	-0.386038	-0.326003	CG3025	BKN20188
13	A17	1.07273	1.26477	1.25482	1.22489	1.09523	1.11126	0.548976	1.43293	1.5063	1.40768	0.688206	0.708883	1.43293	0.708883	place controls here	place controls here
1	O18	0.947214	0.962764	1.09521	1.03555	1.15037	0.940129	-0.0883423	0.00698257	0.659373	0.308916	1.01467	-0.165843	0.00698257	0.308916	CG3172	BKN20189
1	O19	1.08216	1.10747	1.06298	1.12152	0.608607	1.00308	0.596879	0.690214	0.488353	0.807831	-2.19252	0.155906	0.596879	0.155906	CG1657	BKN20094
1	O2	0.99023	0.936033	0.963684	1.22421	0.77014	0.956171	0.130077	-0.119229	-0.0384889	1.40372	-1.23627	-0.0838458	-0.0384889	-0.0838458	CG11255	BKN20181
1	O20	0.93687	0.988323	0.964324	0.931371	1.00589	1.04449	-0.140864	0.127656	-0.0350931	-0.295681	0.159326	0.367601	-0.0350931	0.159326	CG7218	BKN20190
1	O21	1.00585	1.16588	1.04563	1.09045	1.07008	1.04806	0.209392	0.96598	0.396324	0.627472	0.539362	0.385828	0.396324	0.539362	CG3167	BKN20095
1	O22	1.03591	0.945881	1.01242	1.10206	1.0391	1.10163	0.362004	-0.0727305	0.220126	0.694868	0.355966	0.659657	0.220126	0.659657	CG8177	BKN20191
1	O23	0.937687	0.958665	1.00209	1.01273	0.944152	1.1204	-0.136712	-0.0123746	0.1653	0.176464	-0.206143	0.755604	-0.0123746	0.176464	CG5625	BKN20096
1	O24	1.03224	1.02107	1.00087	1.11339	1.03049	1.18141	0.343381	0.282272	0.158844	0.760617	0.304988	1.06748	0.282272	0.760617	CG6613	BKN20192
1	O3	1.06853	1.08423	1.13433	1.23643	0.968141	0.979565	0.527652	0.58049	0.866972	1.47464	-0.0641283	0.0357332	0.58049	0.0357332	CG32056	BKN20086
1	O4	0.850167	0.887979	0.906212	0.911046	0.977209	0.968992	-0.581107	-0.346117	-0.343435	-0.413629	-0.010452	-0.0183113	-0.346117	-0.0183113	CG8049	BKN20182
1	O5	1.09589	0.997341	1.10057	1.0931	0.993381	1.08596	0.666567	0.170237	0.68782	0.642867	0.0852883	0.579569	0.666567	0.579569	CG3434	BKN20087
1	O6	0.906074	0.785838	0.980601	0.860566	1.00179	0.865392	-0.297234	-0.828378	0.0512714	-0.706581	0.135089	-0.547862	-0.297234	-0.547862	CG17209	BKN20183
53	B21	0.839983	0.737109	1.03097	0.38323	0.385307	1.03153	-0.632817	-1.05845	0.318549	-3.47669	-3.51444	0.301347	-0.632817	-3.47669	CG33095	BKN40389
1	O8	1.03818	1.02927	1.01722	1.0519	1.03368	1.08179	0.373526	0.321005	0.245592	0.403802	0.323861	0.558272	0.321005	0.403802	CG34373	BKN20184
14	A17	1.01897	1.309	1.00113	1.06407	0.990921	1.20059	0.276026	1.64176	0.160197	0.474415	0.0707246	1.1655	0.276026	0.474415	place controls here	place controls here
1	P1	0.737961	1.59812	1.01296	1.16674	0.952851	1.00456	-1.15084	3.00684	0.222951	1.07022	-0.154644	0.1635	0.222951	0.1635	CG11734	BKN20277
1	P10	1.0014	1.05455	0.969837	0.882046	0.778881	0.730797	0.186781	0.440367	-0.00583965	-0.581926	-1.18453	-1.23585	0.186781	-1.18453	CG4016	BKN20377
1	P11	1.05211	0.859009	1.01431	0.978964	1.02842	0.831605	0.444292	-0.4829	0.230144	-0.0194836	0.29274	-0.720564	0.230144	-0.0194836	CG8258	BKN20282
1	P12	0.668324	0.635883	0.715933	0.559187	0.255979	0.513437	-1.50443	-1.53639	-1.35305	-2.45557	-4.28004	-2.34688	-1.50443	-2.45557	CG9946	BKN20378
1	P13	1.06311	0.97521	0.963193	1.03488	1.06166	1.1047	0.500149	0.0657438	-0.0410914	0.305013	0.489462	0.67536	0.0657438	0.489462	CG3747	BKN20283
1	P14	1.03759	1.05934	0.975163	0.909395	1.01224	1.03999	0.370557	0.462983	0.0224203	-0.423212	0.196909	0.34457	0.370557	0.196909	CG4780	BKN20379
1	P15	1.12007	0.988221	1.01383	0.961782	1.04966	0.988257	0.789348	0.127175	0.22757	-0.119195	0.418463	0.0801631	0.22757	0.0801631	CG6117	BKN20284
1	P16	1.03791	1.17465	0.897964	1.04258	1.05921	1.05714	0.37217	1.00739	-0.387195	0.349681	0.474984	0.432244	0.37217	0.432244	CG8032	BKN20380
1	P17	0.913576	0.979659	1.06662	1.10929	1.14924	0.987115	-0.259139	0.0867502	0.507688	0.736818	1.00795	0.0743232	0.0867502	0.736818	CG11034	BKN20285
1	P18	1.02719	1.03174	0.993125	1.08878	1.23622	0.987556	0.317728	0.332641	0.117728	0.617829	1.52286	0.0765787	0.317728	0.617829	CG11030	BKN20381
1	P19	0.997556	0.94326	1.14665	0.968571	1.1186	1.03839	0.167274	-0.0851089	0.932333	-0.0797955	0.826552	0.336425	0.167274	0.336425	CG8585	BKN20286
1	P2	0.931544	1.15001	1.03983	0.995488	0.931164	0.868373	-0.167908	0.891068	0.365534	0.0764092	-0.283031	-0.532626	0.365534	-0.283031	CG11093	BKN20373
1	P20	1.01852	1.15564	0.87458	0.861392	0.978158	0.985409	0.273725	0.917652	-0.511271	-0.701787	-0.00483402	0.065605	0.273725	-0.00483402	CG11678	BKN20382
1	P21	1.03911	0.951484	1.02395	1.05101	0.4868	1.00158	0.378274	-0.0462785	0.281292	0.398646	-2.91361	0.148263	0.281292	0.148263	CG3260	BKN20287
1	P22	0.965332	1.12374	0.93263	0.738997	0.848447	0.91486	0.00365764	0.767022	-0.203261	-1.41207	-0.772705	-0.295006	0.00365764	-0.772705	CG14985	BKN20383
1	P23	1.01108	0.864461	0.99175	0.903477	1.07506	1.16098	0.235952	-0.457158	0.110432	-0.457556	0.568826	0.963035	0.110432	0.568826	CG3552	BKN20288
1	P24	0.792978	0.980763	0.920049	0.846602	0.899213	0.938588	-0.871486	0.0919614	-0.270013	-0.787617	-0.472177	-0.173724	-0.270013	-0.472177	CG15365	BKN20384
1	P3	0.928505	0.958197	0.685015	0.946324	1.03475	1.06085	-0.183335	-0.0145819	-1.5171	-0.208904	0.330172	0.451216	-0.183335	0.330172	CG15270	BKN20278
1	P4	1.07271	1.00269	1.02792	1.07762	0.995345	1.01628	0.548865	0.195489	0.302333	0.553068	0.096916	0.223396	0.302333	0.223396	CG9031	BKN20374
1	P5	0.976212	1.00983	1.01654	1.11589	1.00662	1.0966	0.0589016	0.22919	0.241957	0.775108	0.163653	0.633938	0.22919	0.633938	CG8613	BKN20279
1	P6	0.989539	1.12032	0.996323	1.05961	0.995408	0.991931	0.126568	0.750896	0.134694	0.448533	0.0972854	0.0989386	0.134694	0.0989386	CG9318	BKN20375
1	P7	0.477301	1.01565	0.996609	1.08366	1.02	0.965034	-2.47437	0.256691	0.136215	0.588124	0.242846	-0.0385413	0.136215	0.242846	CG8411	BKN20280
53	C24	1.00495	0.863804	1.04815	0.388322	0.387288	1.00251	0.204844	-0.46026	0.409697	-3.44714	-3.50271	0.153034	0.204844	-3.44714	CG11405	BKN33077
1	P9	0.424775	0.257575	0.47466	0.552534	0.626321	0.408665	-2.74107	-3.32258	-2.63324	-2.49417	-2.08766	-2.88243	-2.74107	-2.49417	CG12225	BKN20281
2	A1	0.582267	0.798328	0.728044	1.15136	1.12738	1.15597	-1.94139	-0.769404	-1.28879	0.98099	0.878561	0.937447	-1.28879	0.937447	empty	BKN20385
2	A10	0.96494	1.02013	0.988563	0.921912	1.01001	0.797067	0.00166242	0.277839	0.0935193	-0.350573	0.183711	-0.897105	0.0935193	-0.350573	CG5076	BKN20485
2	A11	1.15508	1.09043	0.950522	1.10486	0.975679	1.08487	0.967122	0.609741	-0.108326	0.711118	-0.0195087	0.574023	0.609741	0.574023	empty	BKN20390
2	A12	1.09307	1.03318	0.976732	1.01592	1.03473	1.17362	0.652273	0.339431	0.0307447	0.194973	0.330056	1.02763	0.339431	0.330056	CG11305	BKN20486
2	A13	1.02879	1.00082	1.1591	1.04603	1.00649	1.08625	0.325885	0.186655	0.99837	0.369699	0.16291	0.581035	0.325885	0.369699	CG5434	BKN20391
2	A14	1.04929	0.967893	0.961716	1.00387	1.01895	0.86762	0.429976	0.031197	-0.0489291	0.125071	0.23668	-0.536478	0.031197	0.125071	empty	BKN20487
2	A15	0.946353	0.996778	1.03166	0.99241	0.929948	1.11856	-0.0927137	0.167577	0.322169	0.0585481	-0.29023	0.746215	0.167577	0.0585481	CG17800	BKN20392
2	A16	0.464915	0.585883	0.728218	0.722086	0.950608	0.460228	-2.53726	-1.77247	-1.28787	-1.51022	-0.167925	-2.61886	-1.77247	-1.51022	CG34438	BKN20488
15	A17	1.13261	1.11373	1.09756	1.18848	1.00116	1.07759	0.853003	0.719747	0.671878	1.19642	0.131348	0.536811	0.719747	0.536811	place controls here	place controls here
2	A18	0.930272	1.12977	0.93281	0.825493	1.03734	0.885563	-0.174366	0.79551	-0.202307	-0.910115	0.345528	-0.444757	-0.174366	-0.444757	CG4065	BKN20489
2	A19	1.16958	1.13919	1.07364	1.23233	1.09064	1.00981	1.04073	0.839961	0.544919	1.45086	0.661046	0.190341	0.839961	0.661046	CG9078	BKN20394
2	A2	0.887875	0.968549	1.01874	1.06677	1.2617	1.14089	-0.389639	0.034293	0.253659	0.490082	1.67367	0.860344	0.034293	0.860344	empty	BKN20481
2	A20	0.797333	0.867309	1.00151	0.897765	0.894796	0.386543	-0.849376	-0.44371	0.162227	-0.490703	-0.498325	-2.9955	-0.44371	-0.498325	CG11337	BKN20490
2	A21	1.1933	0.879685	1.06617	1.00902	0.984028	1.13721	1.16118	-0.385277	0.505302	0.154963	0.0299207	0.841516	0.505302	0.154963	CG3105	BKN20395
2	A22	0.949692	1.00349	0.975834	0.857145	1.01294	0.683423	-0.0757582	0.199278	0.0259777	-0.726432	0.201067	-1.478	0.0259777	-0.726432	CG11661	BKN20491
2	A23	1.07226	1.20853	1.10791	1.22298	1.08522	1.11154	0.546617	1.16738	0.72677	1.3966	0.628984	0.710334	0.72677	0.710334	CG8492	BKN20396
2	A24	0.601031	0.677516	0.95008	0.744709	1.07589	0.524416	-1.84612	-1.33982	-0.110672	-1.37893	0.573716	-2.29076	-1.33982	-1.37893	CG1886	BKN20492
2	A3	1.02291	1.01629	1.00861	1.02707	1.06772	1.08887	0.296013	0.259722	0.199885	0.25969	0.525385	0.594454	0.259722	0.525385	CG11880	BKN20386
2	A4	0.288013	0.262622	0.347408	0.722554	1.00932	0.408588	-3.43549	-3.29875	-3.30844	-1.5075	0.179647	-2.88282	-3.30844	-1.5075	CG6292	BKN20482
2	A5	1.00194	1.05031	1.00287	1.00382	0.955709	1.00708	0.189558	0.420316	0.169438	0.124764	-0.137725	0.176358	0.189558	0.124764	CG7853	BKN20387
2	A6	1.00195	0.947227	0.995773	1.05715	0.018717	0.929448	0.189565	-0.0663768	0.131774	0.434273	-5.6846	-0.220441	0.131774	-0.220441	CG10155	BKN20483
2	A7	0.62926	0.560045	0.537175	0.63978	0.986055	0.404593	-1.70278	-1.89446	-2.30154	-1.98786	0.0419189	-2.90324	-1.89446	-1.98786	CG1341	BKN20388
2	A8	0.384247	0.372639	0.459219	0.582144	0.789404	0.337745	-2.94686	-2.7793	-2.71517	-2.32234	-1.12223	-3.24493	-2.7793	-2.32234	CG10198	BKN20484
16	A17	1.16576	0.955371	1.21992	1.06103	1.12906	1.039	1.02137	-0.0279253	1.32109	0.45678	0.888486	0.339558	1.02137	0.45678	place controls here	place controls here
2	B1	0.861922	0.936508	1.04376	1.06691	1.3775	1.21436	-0.521419	-0.116987	0.386392	0.490896	2.35923	1.23588	-0.116987	1.23588	empty	BKN20577
2	B10	1.05483	1.0439	1.0997	1.01499	0.986168	1.11928	0.4581	0.390053	0.683204	0.189583	0.0425887	0.749874	0.4581	0.189583	CG10443	BKN20677
2	B11	1.04068	0.935983	0.947969	0.974861	0.992442	1.0119	0.386259	-0.119465	-0.12187	-0.0432932	0.0797254	0.201	-0.119465	0.0797254	CG15014	BKN20582
2	B12	0.943506	1.00265	0.945915	1.03812	0.928372	1.12008	-0.107167	0.195299	-0.132768	0.323791	-0.29956	0.753969	-0.107167	0.323791	CG2275	BKN20678
2	B13	1.11699	1.03177	1.07791	0.98715	0.993507	1.03178	0.77372	0.332792	0.567609	0.0280208	0.0860307	0.302607	0.567609	0.0860307	CG6605	BKN20583
2	B14	0.701176	1.01761	1.16081	1.06272	1.04986	0.902263	-1.33762	0.265923	1.00747	0.466546	0.419622	-0.359395	0.265923	0.419622	CG7728	BKN20679
2	B15	0.869223	0.863247	0.961764	0.870477	0.926342	0.663574	-0.484347	-0.462888	-0.048675	-0.649064	-0.311574	-1.57946	-0.462888	-0.649064	empty	BKN20584
2	B16	1.0233	1.04532	0.936393	0.987141	1.01216	0.925041	0.297969	0.39678	-0.183292	0.0279689	0.196461	-0.242969	0.297969	0.0279689	CG3815	BKN20680
2	B17	1.07219	1.03784	0.994914	1.02501	0.986989	0.978137	0.546219	0.361439	0.127216	0.247729	0.0474474	0.0284303	0.361439	0.0474474	CG10990	BKN20585
2	B18	0.894679	0.852293	0.927376	0.934545	1.07293	0.662252	-0.355093	-0.514611	-0.231139	-0.277261	0.556179	-1.58622	-0.355093	-0.277261	empty	BKN20681
15	E17	0.089233	0.0985188	1.2012	1.18427	1.04162	1.10611	-4.44482	-4.07356	1.22176	1.17195	0.370872	0.682579	-4.07356	0.682579	place controls here	place controls here
2	B2	0.577535	1.01597	0.95236	1.09822	1.30923	1.10893	-1.96542	0.2582	-0.0985739	0.672619	1.9551	0.696994	-0.0985739	0.696994	empty	BKN20673
2	B20	0.699235	0.673841	0.908408	0.900812	0.885453	0.518979	-1.34748	-1.35717	-0.33178	-0.473024	-0.553636	-2.31855	-1.34748	-0.553636	CG6238	BKN20682
2	B21	1.11714	1.18214	1.07009	1.00864	0.983873	0.92214	0.774486	1.04275	0.526089	0.152719	0.0289983	-0.257797	0.774486	0.0289983	CG3298	BKN20587
2	B22	0.819944	0.923376	0.939397	1.01825	0.998582	0.847723	-0.734566	-0.17899	-0.167352	0.208501	0.116075	-0.638178	-0.17899	0.116075	CG34384	BKN20683
2	B23	0.553677	1.03892	1.07741	0.971345	0.97789	0.965389	-2.08656	0.366549	0.564937	-0.0636973	-0.00641505	-0.0367278	0.366549	-0.0367278	CG17689	BKN20588
2	B24	0.999623	1.12961	1.03843	1.10995	0.939973	1.00765	0.177769	0.794728	0.358096	0.740642	-0.230884	0.179294	0.358096	0.179294	CG14967	BKN20684
2	B3	0.881434	1.01773	1.024	0.997679	1.06436	1.04768	-0.422346	0.2665	0.281573	0.0891267	0.505498	0.383922	0.2665	0.383922	CG1634	BKN20578
2	B4	1.0908	1.03933	0.968046	0.98897	1.03421	1.09114	0.640727	0.368499	-0.0153404	0.0385812	0.327015	0.606063	0.368499	0.327015	CG10254	BKN20674
2	B5	0.916229	0.149808	0.968754	0.959791	1.00901	0.792891	-0.245672	-3.8314	-0.0115881	-0.130752	0.177832	-0.918453	-0.245672	-0.130752	CG7028	BKN20579
2	B6	1.20088	1.0718	1.14406	1.01748	1.00665	1.13622	1.19966	0.521806	0.918603	0.204061	0.163821	0.836483	0.918603	0.204061	CG2995	BKN20675
2	B7	1.07633	0.982146	1.0512	1.1098	0.918154	0.995668	0.567281	0.0984943	0.425886	0.739821	-0.36005	0.118043	0.425886	0.118043	CG7999	BKN20580
2	B8	1.08303	1.05928	0.98813	1.01972	1.08163	1.1849	0.601291	0.462692	0.0912248	0.217027	0.607725	1.08531	0.462692	0.607725	CG2608	BKN20676
2	B9	0.997336	0.958426	0.935412	0.991503	1.00736	0.896606	0.166157	-0.0135028	-0.1885	0.0532813	0.168017	-0.388313	-0.0135028	0.0532813	CG8987	BKN20581
2	C1	0.421239	1.03021	0.936241	1.10971	1.01702	1.11703	-2.75902	0.325425	-0.1841	0.739276	0.22523	0.738393	-0.1841	0.738393	CG6054	BKN20397
2	C10	0.977937	1.05043	1.0077	0.945043	1.00784	1.04338	0.0676588	0.420918	0.195069	-0.216337	0.170892	0.361923	0.195069	0.170892	CG1041	BKN20497
2	C11	0.986686	1.00893	1.04461	1.1295	1.03215	0.841571	0.112081	0.224969	0.390892	0.854103	0.314776	-0.669623	0.224969	0.314776	CG1093	BKN20402
2	C12	1.01179	1.01704	1.0566	0.958694	0.953356	0.964227	0.239574	0.263243	0.454518	-0.137114	-0.151654	-0.0426686	0.263243	-0.137114	CG3006	BKN20498
2	C13	1.01949	1.0252	1.01579	1.08244	0.989862	0.981814	0.278669	0.30178	0.237975	0.581023	0.0644575	0.0472272	0.278669	0.0644575	CG1513	BKN20403
2	C14	0.891386	0.919719	0.885554	1.044	1.07657	0.9177	-0.371814	-0.196257	-0.453045	0.357911	0.577781	-0.280492	-0.371814	0.357911	CG7508	BKN20499
2	C15	0.83201	0.828393	0.90364	1.01842	1.03095	0.892704	-0.673299	-0.627453	-0.357079	0.209502	0.307716	-0.408256	-0.627453	0.209502	CG6235	BKN20404
2	C16	1.01188	0.9788	1.09547	1.19617	1.0708	1.07927	0.24003	0.0826957	0.660762	1.241	0.543587	0.545393	0.24003	0.545393	CG10188	BKN20500
17	A17	1.06994	1.05719	1.17947	1.24115	1.21815	1.17043	0.534823	0.452803	1.10646	1.50207	1.41589	1.01135	0.534823	1.41589	place controls here	place controls here
2	C18	1.03642	0.949108	1.16146	1.03716	1.05243	1.15084	0.364624	-0.0574982	1.01091	0.318271	0.434856	0.911195	0.364624	0.434856	CG4562	BKN20501
2	C19	1.04018	1.08887	0.91299	1.00435	0.968334	0.98671	0.38371	0.602375	-0.307468	0.127813	-0.0629886	0.0722529	0.38371	0.0722529	CG11986	BKN20406
2	C2	0.979455	0.894068	0.991533	1.11936	0.999108	1.05994	0.0753678	-0.31737	0.109279	0.79525	0.11919	0.446584	0.0753678	0.446584	CG1685	BKN20493
2	C20	1.06304	1.05056	0.985911	1.01356	0.984506	1.03106	0.499768	0.421489	0.07945	0.18129	0.032746	0.298947	0.421489	0.18129	CG9258	BKN20502
2	C21	1.00449	1.09784	1.00546	1.09445	1.05883	1.16569	0.202465	0.644751	0.183178	0.650724	0.472753	0.987116	0.202465	0.650724	CG2692	BKN20407
2	C22	1.03605	0.973124	0.902415	0.926432	1.03442	1.04457	0.362729	0.0558965	-0.363578	-0.324339	0.328209	0.367995	0.0558965	0.328209	CG5165	BKN20503
2	C23	0.946115	0.913775	0.843479	1.10649	0.0226262	0.981887	-0.0939203	-0.224323	-0.676292	0.720597	-5.66146	0.0475996	-0.224323	0.0475996	CG2931	BKN20408
2	C24	0.903892	0.899846	1.00284	0.81516	0.212335	0.796429	-0.308313	-0.290086	0.169273	-0.97008	-4.53841	-0.90037	-0.290086	-0.97008	CG13773	BKN20504
2	C3	0.946072	1.0547	0.974077	0.983799	0.999682	1.06651	-0.0941404	0.44107	0.0166602	0.00857382	0.122589	0.480159	0.0166602	0.122589	CG1989	BKN20398
2	C4	0.918419	0.820543	0.809379	0.769396	0.968086	0.65975	-0.234552	-0.664519	-0.857226	-1.23566	-0.0644585	-1.599	-0.664519	-1.23566	CG13410	BKN20494
2	C5	1.11387	1.02308	1.09696	0.99618	0.962454	1.07929	0.757895	0.291744	0.668662	0.080423	-0.0977981	0.545473	0.668662	0.080423	CG2976	BKN20399
2	C6	1.11329	1.00746	1.11797	0.971339	0.965235	1.02352	0.754932	0.218026	0.780175	-0.0637367	-0.0813349	0.260417	0.754932	-0.0637367	CG30429	BKN20495
13	E17	0.106443	0.119636	1.01138	1.17268	1.00149	1.08879	-4.35743	-3.97386	0.214577	1.1047	0.133268	0.594044	-3.97386	0.594044	place controls here	place controls here
2	C8	0.966289	0.983872	0.916415	0.886276	0.980864	0.994931	0.00851433	0.106642	-0.289296	-0.557379	0.0111879	0.114275	0.00851433	0.0111879	CG7057	BKN20496
2	C9	1.04203	1.10059	1.05935	1.33116	1.32359	1.09524	0.393111	0.657751	0.469115	2.02443	2.04009	0.627018	0.469115	2.02443	dome	dome
2	D1	1.04358	1.11894	1.11988	1.06652	0.983511	1.16842	0.400958	0.744385	0.790276	0.488609	0.0268603	1.00108	0.744385	0.488609	CG8739	BKN20589
2	D10	0.998454	0.998697	1.06207	1.00481	1.00362	1.14948	0.171833	0.176637	0.483565	0.130494	0.145917	0.90426	0.176637	0.145917	CG5463	BKN20689
2	D11	0.868485	0.865247	0.940285	0.939598	1.01508	0.988102	-0.488092	-0.453447	-0.16264	-0.247933	0.213749	0.0793706	-0.453447	0.0793706	CG7154	BKN20594
2	D12	0.927922	0.930389	0.968784	1.05868	0.996141	1.06405	-0.186297	-0.14588	-0.0114262	0.443119	0.101628	0.467595	-0.14588	0.443119	CG3086	BKN20690
2	D13	0.83612	0.680847	0.786502	0.819969	1.04543	0.761969	-0.652432	-1.3241	-0.978612	-0.942178	0.393393	-1.07651	-0.978612	-0.942178	CG10583	BKN20595
2	D14	0.991747	1.03951	1.0323	1.05991	0.898629	1.01973	0.137777	0.369349	0.3256	0.45029	-0.475632	0.241016	0.3256	0.241016	CG17370	BKN20691
2	D15	0.886205	0.883512	0.937062	0.894114	1.0241	0.935554	-0.398118	-0.36721	-0.179741	-0.511894	0.267135	-0.189231	-0.36721	-0.189231	CG5053	BKN20596
2	D16	0.55832	0.503131	0.584757	0.613878	1.0329	0.458566	-2.06298	-2.16318	-2.04907	-2.13818	0.319261	-2.62736	-2.06298	-2.13818	CG8415	BKN20692
2	D17	0.951407	0.86521	1.00824	0.914244	1.03356	0.75951	-0.0670501	-0.453621	0.197943	-0.395073	0.323158	-1.08908	-0.0670501	-0.395073	CG3756	BKN20597
2	D18	1.04333	1.00837	1.10267	1.03859	1.06844	1.08503	0.399703	0.222296	0.698967	0.326567	0.529623	0.574818	0.399703	0.529623	CG8083	BKN20693
2	D19	1.02522	1.01197	0.994063	0.962767	1.04549	0.96656	0.307758	0.23932	0.122701	-0.113479	0.393753	-0.0307418	0.23932	-0.0307418	CG4165	BKN20598
2	D2	1.11066	0.994833	1.01937	0.920575	1.00301	0.968292	0.741563	0.158394	0.256978	-0.358333	0.1423	-0.0218887	0.256978	-0.0218887	CG14238	BKN20685
2	D20	1.16486	1.12929	1.14415	1.10559	1.00498	1.20486	1.01676	0.793257	0.91906	0.715388	0.153926	1.18731	0.91906	0.715388	CG12163	BKN20694
2	D21	0.968046	0.882988	0.932753	0.88426	1.00924	0.702698	0.0174351	-0.369684	-0.202606	-0.569079	0.179146	-1.37947	-0.202606	-0.569079	CG6232	BKN20599
2	D22	1.08633	1.04802	1.04098	1.05483	0.973155	0.875289	0.618052	0.409542	0.37162	0.420812	-0.0344492	-0.497274	0.409542	-0.0344492	CG11840	BKN20695
51	O9	0.0839183	0.0639173	1.18659	1.03352	1.03402	1.07549	-4.4718	-4.23694	1.14423	0.297114	0.325846	0.526067	-4.23694	0.325846	place controls here	place controls here
2	D24	1.04329	0.988729	1.05812	1.10526	0.144001	1.09486	0.399519	0.129575	0.462592	0.713425	-4.94294	0.625079	0.399519	0.625079	CG11388	BKN20696
2	D3	0.973381	1.05968	0.999262	0.95133	0.910066	0.873795	0.0445266	0.464593	0.15029	-0.179854	-0.407926	-0.504911	0.15029	-0.407926	CG7744	BKN20590
2	D4	0.400292	0.339342	0.472254	0.606073	0.711617	0.386291	-2.86539	-2.93651	-2.64601	-2.18347	-1.58272	-2.99679	-2.86539	-2.18347	CG7292	BKN20686
2	D5	1.14754	1.11571	0.935367	1.06325	1.08709	1.08642	0.928831	0.729103	-0.188739	0.469653	0.640036	0.581938	0.729103	0.581938	CG4006	BKN20591
2	D6	1.09301	1.02356	1.04575	0.999113	0.982038	1.05877	0.651938	0.294034	0.396979	0.0974475	0.0181383	0.440573	0.396979	0.0974475	CG5826	BKN20687
2	D7	1.03271	1.0641	0.999893	1.03818	0.981489	1.093	0.345782	0.485459	0.153636	0.324184	0.0148849	0.615537	0.345782	0.324184	CG17256	BKN20592
2	D8	1.11115	1.08839	1.09523	1.01245	0.939152	1.17324	0.744076	0.600109	0.659497	0.174857	-0.235743	1.02571	0.659497	0.174857	CG11975	BKN20688
2	D9	1.08509	1.04816	1.10283	0.946141	0.995956	1.10369	0.611729	0.410191	0.699809	-0.209965	0.100532	0.670187	0.611729	0.100532	CG10971	BKN20593
2	E1	0.711524	0.723633	0.805542	0.861615	1.0433	0.926974	-1.28508	-1.12208	-0.877589	-0.700494	0.38083	-0.233086	-1.12208	-0.233086	CG10913	BKN20409
2	E10	0.932588	0.917624	0.941837	0.970765	0.859255	1.02067	-0.162604	-0.206146	-0.154407	-0.0670674	-0.708722	0.245843	-0.162604	-0.0670674	CG16979	BKN20509
2	E11	1.01331	1.00535	1.04637	1.04185	1.01772	1.05772	0.247289	0.208048	0.400247	0.345484	0.229345	0.435198	0.247289	0.345484	CG10387	BKN20414
2	E12	0.949253	1.02542	1.01922	0.977998	0.975709	0.965071	-0.0779888	0.302809	0.256179	-0.0250911	-0.0193319	-0.0383543	0.256179	-0.0250911	CG6339	BKN20510
2	E13	1.09791	1.05517	1.14769	1.06523	1.03857	1.01916	0.676812	0.443265	0.937839	0.481132	0.352802	0.238126	0.676812	0.352802	CG10144	BKN20415
2	E14	1.00071	0.934129	1.02014	0.87849	0.971025	0.921525	0.183282	-0.128218	0.261074	-0.602561	-0.0470604	-0.260941	0.183282	-0.260941	CG8487	BKN20511
2	E15	0.991401	1.0164	0.942252	1.1201	1.00667	1.12619	0.136021	0.260231	-0.152204	0.799591	0.163959	0.785229	0.136021	0.785229	CG10932	BKN20416
2	E16	1.01018	0.998089	1.06845	1.02535	1.01281	1.07515	0.231381	0.173768	0.517424	0.249714	0.200312	0.524297	0.231381	0.249714	CG3615	BKN20512
18	A17	1.11389	1.23875	1.16869	1.20655	1.08258	1.04709	0.757957	1.31003	1.04926	1.30124	0.613323	0.380886	1.04926	0.613323	place controls here	place controls here
2	E18	1.01872	0.942165	0.999646	0.877958	0.957247	0.985357	0.274735	-0.0902792	0.152328	-0.605649	-0.128623	0.0653398	0.152328	-0.128623	CG3430	BKN20513
2	E19	1.13277	1.0069	1.14619	1.15191	1.03775	1.0362	0.853837	0.215358	0.929868	0.984188	0.347957	0.325236	0.853837	0.347957	CG12076	BKN20418
2	E2	1.09265	1.01433	1.0363	0.939809	0.979578	0.885998	0.650139	0.250439	0.346828	-0.246712	0.00357591	-0.442536	0.346828	-0.246712	CG10538	BKN20505
2	E20	0.881623	0.784395	0.836313	0.907916	0.995024	0.689428	-0.421385	-0.835191	-0.714314	-0.431796	0.0950147	-1.4473	-0.714314	-0.431796	CG17603	BKN20514
2	E21	0.995514	0.993306	1.03907	1.03293	1.08988	1.1132	0.156905	0.151183	0.361488	0.293719	0.656522	0.718826	0.156905	0.656522	CG13295	BKN20419
2	E22	0.974998	1.00596	1.06082	0.942599	1.01285	1.07492	0.0527359	0.210914	0.476903	-0.230518	0.200568	0.523146	0.210914	0.200568	CG33214	BKN20515
2	E23	1.12924	1.07167	1.03354	1.04601	1.02704	1.10815	0.835936	0.521165	0.332164	0.369594	0.284568	0.692988	0.521165	0.369594	CG15828	BKN20420
2	E24	1.1308	0.938542	0.985806	1.0082	0.174986	1.09292	0.843828	-0.107382	0.0788913	0.15017	-4.75951	0.615132	0.0788913	0.15017	CG7940	BKN20516
2	E3	1.04336	1.05736	1.0146	0.96787	1.00519	0.972513	0.399865	0.453596	0.23168	-0.0838667	0.155167	-0.000313039	0.399865	-0.000313039	CG11561	BKN20410
2	E4	0.737014	0.811056	0.742846	0.949035	0.940267	0.926699	-1.15565	-0.709312	-1.21025	-0.193168	-0.229141	-0.234493	-1.15565	-0.229141	CG7979	BKN20506
2	E5	1.12505	1.02078	0.997129	0.840198	1.05712	0.808179	0.814656	0.280891	0.138971	-0.824781	0.462596	-0.84031	0.280891	-0.824781	CG31739	BKN20411
2	E6	1.0896	0.992537	0.956146	1.00089	0.95706	0.969106	0.634632	0.147556	-0.0784816	0.10774	-0.129727	-0.0177278	0.147556	-0.0177278	CG3073	BKN20507
2	E7	1.12135	1.04946	1.04994	1.0667	1.06362	1.01363	0.795839	0.41634	0.419199	0.48968	0.501077	0.209852	0.419199	0.48968	CG4029	BKN20412
2	E8	0.223758	0.202621	0.245632	0.387564	0.588601	0.158043	-3.76175	-3.58205	-3.84846	-3.45154	-2.31096	-4.16348	-3.76175	-3.45154	CG3193	BKN20508
19	A17	1.00318	1.14403	0.92496	1.31794	1.23379	1.16834	0.195842	0.862849	-0.243959	1.94767	1.50848	1.00065	0.195842	1.50848	place controls here	place controls here
2	F1	0.922298	0.827268	0.883575	0.902031	0.986038	0.617558	-0.214854	-0.632767	-0.463546	-0.465947	0.041817	-1.81467	-0.463546	-0.465947	CG9253	BKN20601
2	F10	1.05052	1.0013	1.12066	0.973923	0.962244	0.860279	0.436217	0.188945	0.794414	-0.0487393	-0.0990411	-0.574	0.436217	-0.0990411	CG9630	BKN20701
2	F11	0.975912	1.03639	1.07674	1.0085	0.98364	0.964304	0.057377	0.3546	0.561381	0.15191	0.0276222	-0.0422764	0.3546	0.0276222	CG11367	BKN20606
2	F12	1.01094	1.02586	1.11289	1.0825	1.01047	1.01109	0.23521	0.30488	0.753211	0.581376	0.186479	0.196855	0.30488	0.196855	CG2108	BKN20702
2	F13	0.883478	0.923382	0.933745	1.01285	0.023189	1.03778	-0.411966	-0.178964	-0.197343	0.177167	-5.65813	0.333291	-0.197343	0.177167	CG4061	BKN20607
2	F14	0.989516	1.03334	1.09682	1.04573	0.0251005	1.0652	0.126451	0.340191	0.667919	0.367998	-5.64681	0.473452	0.340191	0.367998	CG5645	BKN20703
2	F15	1.0086	0.967321	0.864355	1.06824	1.01878	1.12927	0.223349	0.0284967	-0.565527	0.49861	0.235658	0.800926	0.0284967	0.49861	CG11895	BKN20608
2	F16	0.864742	0.984406	0.979793	1.04447	0.96623	0.989496	-0.5071	0.109166	0.0469871	0.360665	-0.0754432	0.0864943	0.0469871	0.0864943	CG31751	BKN20704
2	F17	1.05747	1.01012	0.963337	1.00449	0.984283	0.976198	0.47151	0.230554	-0.0403275	0.128659	0.0314273	0.0185236	0.230554	0.0314273	CG12360	BKN20609
2	F18	0.989323	1.04131	0.928737	1.00067	1.00174	1.08659	0.125472	0.377837	-0.223916	0.106497	0.134801	0.58277	0.125472	0.134801	CG10426	BKN20705
2	F19	1.01863	1.04329	1.10991	0.995654	1.10899	1.10063	0.2743	0.387196	0.737378	0.0773748	0.769702	0.654543	0.387196	0.654543	CG3715	BKN20610
2	F2	1.09357	1.08099	1.04595	1.04446	1.05419	1.16174	0.654818	0.565201	0.398003	0.360623	0.445246	0.966909	0.565201	0.445246	CG3572	BKN20697
2	F20	1.07693	1.00693	0.998488	0.999824	0.895428	1.06622	0.570291	0.215525	0.146183	0.101571	-0.494584	0.478651	0.215525	0.101571	CG3723	BKN20706
2	F21	0.744701	0.713884	0.913861	0.903193	1.06934	0.798017	-1.11662	-1.16811	-0.302848	-0.459206	0.534983	-0.892249	-1.11662	-0.459206	CG42574	BKN20611
2	F22	1.05296	1.0157	1.01198	1.0084	0.0291095	1.0812	0.448606	0.256942	0.217796	0.151325	-5.62308	0.555256	0.256942	0.151325	CG10927	BKN20707
2	F23	0.985829	1.00122	0.956944	0.928705	1.01581	1.05692	0.107733	0.188556	-0.0742475	-0.311152	0.218035	0.43115	0.107733	0.218035	CG6461	BKN20612
2	F24	0.976674	0.967027	0.980545	0.95541	0.100305	0.89725	0.0612431	0.027107	0.0509782	-0.156176	-5.20161	-0.385019	0.0509782	-0.385019	CG6498	BKN20708
15	O9	0.0771869	0.131844	1.01048	1.26439	0.992828	1.09383	-4.50598	-3.91622	0.209809	1.63694	0.082014	0.619784	-3.91622	0.619784	place controls here	place controls here
2	F4	1.1278	1.10871	1.11985	0.984864	0.997678	1.09522	0.828582	0.696046	0.790142	0.014757	0.110724	0.626887	0.790142	0.110724	CG10489	BKN20698
21	A2	0.109223	0.130235	0.140185	1.13366	1.00861	0.914564	-4.34331	-3.92381	-4.40796	0.878259	0.175458	-0.296523	-4.34331	0.175458	empty	BKN27777
2	F6	1.01636	0.990408	0.972823	0.966313	1.03349	1.0088	0.262748	0.137502	0.0100057	-0.0929022	0.322718	0.185159	0.137502	0.185159	CG11607	BKN20699
2	F7	0.969767	1.07118	0.811642	1.02684	1.00346	0.875061	0.0261718	0.518872	-0.845222	0.258378	0.144964	-0.49844	0.0261718	0.144964	CG9005	BKN20604
2	F8	1.01683	1.00839	1.06055	0.988744	1.01639	1.0047	0.265128	0.222395	0.475457	0.0372713	0.221509	0.164188	0.265128	0.164188	CG15160	BKN20700
2	F9	0.969392	1.00203	0.997357	0.987901	1.00404	0.985339	0.0242711	0.192355	0.140181	0.0323782	0.148409	0.0652442	0.140181	0.0652442	CG4335	BKN20605
2	G1	1.13751	1.00873	1.07562	1.06558	0.962498	1.14474	0.877916	0.224011	0.555463	0.483171	-0.0975355	0.879998	0.555463	0.483171	CG4393	BKN20421
2	G10	1.00851	1.04353	1.02563	1.04229	1.01552	1.08848	0.222912	0.388296	0.290209	0.348039	0.216335	0.592469	0.290209	0.348039	CG15602	BKN20521
2	G11	1.10573	1.03098	1.11647	1.09118	1.0011	1.01637	0.716553	0.329067	0.772173	0.631743	0.131001	0.223867	0.716553	0.223867	CG11926	BKN20426
2	G12	1.03178	0.997351	0.985159	1.01649	0.923026	0.996688	0.341026	0.170282	0.0754583	0.198314	-0.331207	0.123254	0.170282	0.123254	CG2079	BKN20522
2	G13	1.03711	1.01513	1.0171	1.03273	0.925076	1.01819	0.368115	0.254226	0.244923	0.292522	-0.31907	0.233144	0.254226	0.233144	CG32134	BKN20427
2	G14	1.00818	1.01404	0.928619	0.996127	1.04171	1.0567	0.221239	0.249061	-0.224542	0.0801169	0.371409	0.429991	0.221239	0.371409	CG10335	BKN20523
2	G15	0.929734	0.936163	1.00118	0.953322	0.979594	0.678029	-0.177096	-0.118617	0.160457	-0.16829	0.00366718	-1.50557	-0.118617	-0.16829	CG15173	BKN20428
2	G16	0.974592	1.00469	1.07659	0.844941	0.962689	0.970727	0.0506752	0.204917	0.560612	-0.797255	-0.0964061	-0.009446	0.204917	-0.0964061	CG5198	BKN20524
20	A17	1.15649	1.2614	1.1303	1.15541	1.13096	1.07795	0.974281	1.41701	0.845592	1.0045	0.899709	0.538607	0.974281	0.899709	place controls here	place controls here
2	G18	0.549303	0.49145	0.5895	0.540579	0.957311	0.382735	-2.10877	-2.21833	-2.0239	-2.56355	-0.128244	-3.01496	-2.10877	-2.56355	CG7939	BKN20525
2	G19	0.912221	0.914595	0.968983	0.904211	0.990493	0.71654	-0.266019	-0.220448	-0.0103691	-0.453297	0.0681886	-1.30872	-0.220448	-0.453297	CG1059	BKN20430
14	O9	0.0828992	0.0900828	1.01478	1.04895	1.05197	0.942908	-4.47698	-4.1134	0.232623	0.38664	0.432108	-0.151643	-4.1134	0.38664	place controls here	place controls here
2	G20	1.00614	1.02343	0.997584	0.927073	1.01275	1.06921	0.210864	0.293398	0.141388	-0.320623	0.199945	0.493963	0.210864	0.199945	CG10866	BKN20526
2	G21	0.98033	1.01008	1.07972	1.00403	1.06352	1.12523	0.0798079	0.230375	0.577224	0.125983	0.500506	0.780297	0.230375	0.500506	CG7816	BKN20431
2	G22	1.04934	1.01908	1.11549	0.975173	1.01812	0.705415	0.430235	0.272895	0.767001	-0.0414852	0.231747	-1.36559	0.430235	-0.0414852	CG8190	BKN20527
2	G23	1.04791	1.05959	1.0671	1.02865	1.00264	1.07478	0.422974	0.464135	0.510243	0.268885	0.140101	0.522444	0.464135	0.268885	CG5837	BKN20432
2	G24	1.05232	0.963712	1.07355	1.09506	1.01628	1.15356	0.445342	0.0114577	0.544483	0.654234	0.220828	0.925121	0.445342	0.654234	CG31860	BKN20528
2	G3	1.10143	1.00611	1.05912	1.04801	0.967357	1.0111	0.694687	0.211637	0.467921	0.381225	-0.0687745	0.19692	0.467921	0.19692	CG16896	BKN20422
2	G4	0.995929	0.93096	0.948379	1.13569	1.05734	0.960206	0.159012	-0.143183	-0.119697	0.890059	0.463935	-0.0632216	-0.119697	0.463935	CG3496	BKN20518
2	G5	1.07398	1.01601	1.01899	1.04997	0.961199	1.04515	0.555337	0.258372	0.254969	0.39258	-0.105227	0.370983	0.258372	0.370983	CG10657	BKN20423
2	G6	1.06013	0.968204	1.03373	0.976314	0.961378	0.931581	0.485008	0.0326679	0.333201	-0.0348632	-0.104168	-0.209539	0.333201	-0.104168	CG5166	BKN20519
2	G7	1.02987	1.00718	1.00542	0.89311	0.996538	1.06444	0.331369	0.216698	0.182959	-0.517718	0.103977	0.469553	0.216698	0.103977	CG7390	BKN20424
2	G8	0.938849	0.98537	0.959594	1.01126	1.01035	1.03217	-0.130817	0.113713	-0.0601907	0.167916	0.185765	0.304644	-0.0601907	0.185765	CG7693	BKN20520
21	A17	1.21402	1.22812	1.38651	1.37881	1.32329	0.936501	1.26642	1.25985	2.20502	2.30094	2.03833	-0.184392	1.26642	2.03833	place controls here	place controls here
2	H1	0.984692	0.950223	0.808873	0.786582	0.965	0.680832	0.101956	-0.0522297	-0.859912	-1.13593	-0.0827261	-1.49124	-0.0522297	-1.13593	CG8103	BKN20613
2	H10	0.916118	0.943906	0.966219	1.04758	1.01687	0.754099	-0.246233	-0.0820568	-0.0250372	0.378736	0.224347	-1.11674	-0.0820568	0.224347	CG11779	BKN20713
2	H11	0.934011	0.911743	0.960534	0.91177	0.902682	0.954863	-0.155382	-0.233914	-0.0552005	-0.409428	-0.451638	-0.0905327	-0.155382	-0.409428	CG6182	BKN20618
2	H12	0.942392	0.910312	1.00336	1.003	1.00962	1.00331	-0.112826	-0.24067	0.172012	0.120001	0.181424	0.157117	-0.112826	0.157117	CG6757	BKN20714
2	H13	1.00598	0.999182	0.984212	0.937502	0.960625	1.03558	0.21004	0.178927	0.0704345	-0.260096	-0.108627	0.322077	0.178927	-0.108627	CG4610	BKN20619
2	H14	0.812372	0.861728	0.919025	0.985918	1.01269	0.759716	-0.773014	-0.470063	-0.275449	0.0208739	0.199569	-1.08802	-0.470063	0.0208739	CG9646	BKN20715
2	H15	1.04528	0.994765	1.05719	0.985053	1.00838	1.10586	0.409615	0.158072	0.457631	0.0158545	0.174082	0.68131	0.409615	0.174082	CG4426	BKN20620
2	H16	0.989819	1.00191	1.00117	1.1059	1.05113	1.0801	0.127989	0.191814	0.160418	0.717133	0.427155	0.549612	0.160418	0.549612	CG7506	BKN20716
2	H17	0.948524	0.915231	0.973801	0.968953	1.0018	1.01962	-0.0816872	-0.217449	0.0151955	-0.0775786	0.135147	0.240459	-0.0816872	0.135147	CG2091	BKN20621
2	H18	1.02065	1.03093	1.01658	1.07416	1.03046	1.07573	0.284554	0.328811	0.242152	0.532981	0.304766	0.527275	0.284554	0.527275	CG10250	BKN20717
2	H19	0.944167	0.990467	0.995267	1.01255	0.993228	1.0579	-0.103814	0.137781	0.12909	0.17545	0.0843786	0.436151	0.12909	0.17545	CG32052	BKN20622
2	H2	1.10206	1.00517	1.00847	1.12477	1.01191	1.07725	0.697927	0.207188	0.199131	0.826687	0.194975	0.535025	0.207188	0.535025	CG9849	BKN20709
2	H20	0.980586	1.02657	1.16809	1.06103	1.04631	0.841422	0.0811092	0.30823	1.04607	0.456761	0.398633	-0.670384	0.30823	0.398633	CG6172	BKN20718
2	H21	1.0053	1.01854	0.993798	0.983745	0.998539	1.00103	0.20661	0.270335	0.121295	0.00826121	0.11582	0.145463	0.20661	0.11582	CG9485	BKN20623
2	H22	1.00048	1.01045	1.00198	1.0673	1.01378	0.879254	0.182138	0.23212	0.164717	0.493148	0.206046	-0.477007	0.182138	0.206046	CG6582	BKN20719
2	H23	0.920375	0.975905	1.01172	0.892671	1.07643	0.938122	-0.224617	0.069026	0.216367	-0.520264	0.576953	-0.176103	0.069026	-0.176103	CG14544	BKN20624
2	H24	0.984105	1.06742	0.992405	1.12698	1.09954	1.11379	0.0989776	0.501112	0.113908	0.839476	0.713711	0.721809	0.113908	0.721809	CG15552	BKN20720
2	H3	1.02855	0.966281	0.974062	0.960654	1.00693	1.03821	0.324668	0.0235839	0.0165798	-0.125742	0.165506	0.335515	0.0235839	0.165506	CG1560	BKN20614
2	H4	1.11557	1.04581	1.00564	1.17999	1.02116	1.09329	0.766504	0.399097	0.18412	1.14714	0.249715	0.617056	0.399097	0.617056	CG8176	BKN20710
2	H5	1.05208	1.01434	1.02529	1.00469	0.977103	0.992923	0.44411	0.250483	0.2884	0.129798	-0.0110759	0.104013	0.2884	0.104013	CG4257	BKN20615
2	H6	1.02676	1.01525	1.07737	1.07668	0.998116	1.0454	0.315569	0.254809	0.564735	0.547588	0.113319	0.372241	0.315569	0.372241	CG7186	BKN20711
2	H7	0.942849	0.958137	1.04216	0.992223	0.961327	1.0247	-0.110505	-0.0148654	0.377911	0.0574605	-0.104466	0.266435	-0.0148654	0.0574605	CG12598	BKN20616
2	H8	1.07029	1.10735	1.08588	1.04593	0.986311	1.02594	0.536577	0.689643	0.609909	0.369132	0.0434325	0.272785	0.609909	0.272785	CG32155	BKN20712
2	H9	0.948244	0.919232	0.941763	0.962198	0.959787	0.972901	-0.0831127	-0.198557	-0.154801	-0.116781	-0.113587	0.00166852	-0.154801	-0.113587	CG8789	BKN20617
2	I1	1.01531	1.02291	1.01208	1.02738	1.01921	1.0229	0.257414	0.290944	0.218325	0.261508	0.238164	0.257242	0.257414	0.257242	CG10600	BKN20433
2	I10	1.02897	0.991967	1.11819	1.00412	0.938205	0.851048	0.326791	0.144862	0.78133	0.126532	-0.241347	-0.621182	0.326791	-0.241347	CG6159	BKN20533
2	I11	0.967434	0.979067	1.00204	1.1106	0.998897	1.06196	0.0143277	0.0839548	0.165049	0.744419	0.11794	0.45687	0.0839548	0.45687	CG11576	BKN20438
2	I12	1.00172	0.981495	0.996644	0.891666	0.960381	0.898393	0.188438	0.0954193	0.136397	-0.5261	-0.110071	-0.379179	0.136397	-0.379179	CG7698	BKN20534
2	I13	1.10975	0.988891	1.21285	1.16292	1.056	0.944108	0.736951	0.130338	1.28356	1.04805	0.456012	-0.145505	0.736951	0.456012	CG9936	BKN20439
2	I14	0.999292	1.03077	1.0233	0.914476	0.941318	1.07513	0.176089	0.32805	0.277825	-0.393725	-0.222919	0.524225	0.277825	-0.222919	CG1371	BKN20535
2	I15	1.0678	1.09874	0.986909	1.08714	1.05156	0.944655	0.523952	0.648993	0.084744	0.608304	0.429672	-0.142711	0.523952	0.429672	CG31543	BKN20440
2	I16	0.946234	1.03154	1.05026	0.965953	1.00175	1.03652	-0.0933154	0.331711	0.420879	-0.094991	0.134837	0.326867	0.331711	0.134837	CG7479	BKN20536
22	A17	1.17939	1.18252	1.27951	1.18713	0.989967	1.06973	1.09053	1.04454	1.63729	1.18858	0.0650746	0.496635	1.09053	0.496635	place controls here	place controls here
2	I18	0.981146	1.04485	0.995095	0.935747	0.998255	0.993404	0.0839514	0.394533	0.128177	-0.270284	0.11414	0.10647	0.128177	0.10647	CG10018	BKN20537
2	I19	0.380033	0.308335	0.330163	0.642869	0.924028	0.386073	-2.96825	-3.08291	-3.39994	-1.96994	-0.325275	-2.9979	-3.08291	-1.96994	CG8610	BKN20442
2	I2	1.00669	1.05552	0.989255	0.88453	1.00089	0.975941	0.213661	0.444908	0.0971947	-0.567509	0.129751	0.0172092	0.213661	0.0172092	CG42257	BKN20529
2	I20	1.00528	1.00631	1.04655	1.00018	1.05882	1.00923	0.206494	0.212582	0.401173	0.103616	0.472705	0.187361	0.212582	0.187361	CG3599	BKN20538
13	O9	0.0951714	0.105011	0.706883	1.02982	1.0752	1.04676	-4.41466	-4.04291	-1.40107	0.275657	0.569643	0.379189	-4.04291	0.379189	place controls here	place controls here
2	I22	0.999517	1.00773	1.05308	0.969241	1.00142	0.979378	0.177232	0.219281	0.435821	-0.0759115	0.132866	0.0347759	0.219281	0.0347759	CG12367	BKN20539
2	I23	0.970018	0.998779	0.931461	1.08015	1.01765	1.07576	0.0274496	0.177026	-0.209463	0.567704	0.228956	0.527442	0.0274496	0.527442	CG2087	BKN20444
2	I24	1.06903	1.15799	1.09992	0.953122	1.03525	1.06825	0.530177	0.928766	0.684385	-0.169452	0.333144	0.489054	0.684385	0.333144	CG13400	BKN20540
2	I3	0.957349	0.895891	0.961237	1.06955	1.03444	1.05428	-0.036879	-0.308763	-0.0514688	0.506207	0.328361	0.417651	-0.0514688	0.417651	CG7392	BKN20434
2	I4	0.845265	0.990906	0.994362	0.786972	0.953581	0.676799	-0.605995	0.139851	0.124289	-1.13367	-0.150323	-1.51185	0.124289	-1.13367	CG7254	BKN20530
2	I5	1.01735	1.00052	1.05161	1.03847	0.987908	0.990389	0.2678	0.185245	0.42805	0.325869	0.0528891	0.0910577	0.2678	0.0910577	CG5032	BKN20435
2	I6	0.998054	1.03199	0.985656	0.924193	0.956747	1.06025	0.169805	0.333853	0.0780938	-0.337336	-0.13158	0.44816	0.169805	-0.13158	CG34352	BKN20531
2	I7	0.926057	1.00993	0.960898	1.15093	0.991088	1.08111	-0.195767	0.229684	-0.0532691	0.978478	0.0717106	0.554763	-0.0532691	0.554763	CG7331	BKN20436
2	I8	1.00214	0.879956	1.01187	0.950067	1.01794	0.823918	0.190534	-0.383999	0.217185	-0.187183	0.230669	-0.759858	0.190534	-0.187183	CG9900	BKN20532
23	A17	1.28734	1.5474	1.03382	1.14234	0.973619	1.03242	1.6387	2.76734	0.333648	0.928645	-0.0317006	0.305888	1.6387	0.305888	place controls here	place controls here
2	J1	0.923563	1.01623	0.831831	0.810071	0.976569	0.594691	-0.208433	0.259403	-0.738099	-0.999613	-0.0142355	-1.93155	-0.208433	-0.999613	CG33106	BKN20625
2	J10	0.873024	0.942334	0.84456	0.823266	1.00961	0.758944	-0.465046	-0.0894779	-0.670559	-0.923041	0.181364	-1.09197	-0.465046	-0.923041	CG4679	BKN20725
2	J11	1.02383	0.994805	1.09971	0.991502	0.975393	1.02717	0.300679	0.158264	0.683264	0.0532772	-0.0211994	0.279057	0.300679	0.0532772	CG17461	BKN20630
2	J12	1.03377	0.993754	0.98983	0.882616	1.08661	0.758841	0.351138	0.153302	0.100245	-0.578616	0.637209	-1.0925	0.153302	-0.578616	CG5394	BKN20726
53	D24	1.0477	0.928735	0.935576	0.403557	0.406156	1.02573	0.421889	-0.153687	-0.187626	-3.35873	-3.39101	0.271691	-0.153687	-3.35873	CG7377	BKN42709
2	J14	1.03266	1.04069	1.06909	1.0281	0.987314	1.03196	0.345518	0.374908	0.520769	0.265695	0.0493718	0.303573	0.374908	0.265695	CG17660	BKN20727
2	J15	0.343031	0.256357	0.304232	0.471118	0.667957	0.236963	-3.15613	-3.32833	-3.53753	-2.96665	-1.84118	-3.76008	-3.32833	-2.96665	CG5119	BKN20632
2	J16	1.05321	1.02813	1.02583	0.998481	0.992192	0.916742	0.449865	0.315623	0.291283	0.0937758	0.0782462	-0.285389	0.315623	0.0782462	CG2253	BKN20728
2	J17	0.976763	0.946953	0.988962	0.995509	1.04878	0.982806	0.0616979	-0.0676727	0.0956349	0.0765289	0.413259	0.0522972	0.0616979	0.0765289	CG7546	BKN20633
2	J18	0.934625	0.991633	1.06832	1.04472	0.982505	0.876433	-0.152263	0.143286	0.516728	0.3621	0.020903	-0.491426	0.143286	0.020903	CG30085	BKN20729
2	J19	0.99704	1.03563	1.07745	1.09608	1.06008	1.03555	0.164655	0.35102	0.56518	0.660174	0.480162	0.321882	0.35102	0.480162	CG9227	BKN20634
2	J2	1.11167	0.985038	1.0263	0.995539	1.0599	1.02406	0.746676	0.112148	0.29373	0.0767065	0.479096	0.263162	0.29373	0.263162	CG14995	BKN20721
2	J20	0.491542	0.368234	0.541822	0.490544	0.698375	0.359604	-2.40205	-2.8001	-2.27688	-2.85392	-1.66111	-3.1332	-2.40205	-2.85392	CG1528	BKN20730
2	J21	1.03973	1.0297	1.17133	1.02338	1.02722	1.03306	0.38143	0.323011	1.0633	0.238297	0.28561	0.30919	0.38143	0.28561	CG10158	BKN20635
2	J22	0.962487	1.03487	1.01914	1.03178	0.913463	1.02144	-0.0107923	0.347434	0.255757	0.286994	-0.387821	0.249776	0.255757	0.249776	CG1490	BKN20731
2	J23	0.965764	0.879567	0.955297	0.918067	0.99736	0.753717	0.00585096	-0.385837	-0.0829888	-0.372883	0.10884	-1.11869	-0.0829888	-0.372883	CG1512	BKN20636
2	J24	0.999827	1.08707	1.16216	1.11208	1.0398	0.992349	0.178808	0.593909	1.01461	0.75301	0.360103	0.101077	0.593909	0.360103	CG7169	BKN20732
2	J3	1.03022	1.00983	1.05225	1.06923	0.986393	0.988901	0.333148	0.229208	0.431436	0.504367	0.04392	0.083451	0.333148	0.083451	CG4719	BKN20626
2	J4	1.01846	1.07162	1.00964	1.06756	0.999797	1.04535	0.273401	0.52095	0.205359	0.494672	0.123266	0.371978	0.273401	0.371978	CG1063	BKN20722
2	J5	0.972335	0.989446	0.99074	0.898733	0.961939	0.991744	0.0392132	0.132958	0.10507	-0.485089	-0.100846	0.0979874	0.10507	-0.100846	CG14906	BKN20627
2	J6	0.910086	1.07269	1.01423	1.01019	1.00946	0.977692	-0.276863	0.525976	0.229699	0.16174	0.180475	0.0261586	0.229699	0.16174	CG4752	BKN20723
2	J7	1.07426	1.02263	0.983462	1.00442	1.02436	1.00433	0.556727	0.289618	0.0664519	0.128258	0.268681	0.162328	0.289618	0.162328	CG12743	BKN20628
2	J8	0.939591	0.947534	0.920101	1.10872	0.981201	0.994031	-0.127046	-0.0649279	-0.269737	0.733512	0.0131839	0.109675	-0.127046	0.109675	CG10480	BKN20724
2	J9	0.931807	0.981422	0.949891	1.0085	0.948682	0.962603	-0.166573	0.0950751	-0.111672	0.151906	-0.179326	-0.0509697	-0.111672	-0.0509697	CG9495	BKN20629
2	K1	1.13335	1.14953	1.15683	0.998392	0.939781	1.0077	0.856795	0.888782	0.986366	0.0932634	-0.232021	0.179569	0.888782	0.0932634	CG4858	BKN20445
2	K10	1.00155	0.969068	0.935564	0.903586	0.893872	0.979329	0.187537	0.0367475	-0.187691	-0.456924	-0.503793	0.0345278	0.0367475	-0.456924	CG7788	BKN20545
2	K11	1.0852	0.98331	1.07114	1.07232	1.03644	1.07862	0.612289	0.10399	0.53168	0.522259	0.340166	0.542076	0.53168	0.522259	CG1084	BKN20450
2	K12	0.958546	0.997175	0.948574	0.942305	0.961032	0.875657	-0.0307993	0.169453	-0.118662	-0.232224	-0.106213	-0.495392	-0.0307993	-0.232224	CG32137	BKN20546
2	K13	1.00277	1.01578	1.03492	1.05919	1.05027	1.10251	0.193727	0.257305	0.339491	0.446067	0.422081	0.664155	0.257305	0.446067	CG5319	BKN20451
2	K14	1.00648	0.97486	0.979859	0.92782	1.02142	1.08585	0.212596	0.0640905	0.0473361	-0.316285	0.251248	0.579031	0.0640905	0.251248	CG12863	BKN20547
2	K15	1.13754	1.00322	1.01275	1.05501	0.993329	1.09267	0.878077	0.198004	0.221868	0.421856	0.0849815	0.613886	0.221868	0.421856	CG3943	BKN20452
2	K16	1.03221	1.06629	0.998829	1.17478	0.944878	0.947678	0.343251	0.4958	0.147992	1.11691	-0.201845	-0.127258	0.343251	-0.127258	CG1718	BKN20548
24	A17	1.22748	1.09364	1.06597	0.71667	0.951304	1.0426	1.33472	0.624928	0.504253	-1.54165	-0.163802	0.357923	0.624928	-0.163802	place controls here	place controls here
2	K18	0.910321	0.93544	1.00035	1.01854	1.01268	1.0018	-0.275666	-0.122028	0.156081	0.210196	0.199555	0.14939	-0.122028	0.199555	CG11188	BKN20549
2	K19	1.00473	1.00973	1.0587	1.0845	0.961533	1.01593	0.203702	0.228743	0.465672	0.592958	-0.10325	0.221605	0.228743	0.221605	CG3231	BKN20454
2	K2	0.503642	0.455196	0.477601	0.504234	0.884561	0.409495	-2.34062	-2.38951	-2.61764	-2.77447	-0.558912	-2.87818	-2.38951	-2.77447	CG4759	BKN20541
2	K20	0.99472	1.00648	1.05499	1.00796	1.05257	1.07565	0.152876	0.213396	0.445987	0.148766	0.435661	0.526869	0.213396	0.435661	CG5850	BKN20550
2	K21	0.96295	1.00669	0.955587	0.99597	0.876549	0.998967	-0.00843944	0.214398	-0.0814495	0.0792046	-0.606341	0.134907	-0.00843944	0.0792046	CG4733	BKN20455
2	K22	0.976163	0.996508	0.959257	0.972484	1.03653	1.06204	0.0586496	0.166304	-0.061978	-0.0570869	0.340731	0.457296	0.0586496	0.340731	CG31743	BKN20551
2	K23	1.09251	1.07336	1.04618	1.05558	0.993636	1.01811	0.649435	0.529169	0.399255	0.425118	0.0867941	0.232771	0.529169	0.232771	CG7718	BKN20456
2	K24	1.00017	0.986514	1.05484	0.991802	1.02799	1.0088	0.180562	0.119117	0.445204	0.0550173	0.290144	0.185156	0.180562	0.185156	CG13201	BKN20552
2	K3	1.02018	0.95457	1.02784	0.999126	0.983265	1.02783	0.282151	-0.0317077	0.301899	0.0975245	0.025404	0.282437	0.282151	0.0975245	CG31317	BKN20446
2	K4	0.959787	0.98426	1.07355	1.07992	0.994314	1.03979	-0.0245016	0.108476	0.54444	0.566398	0.0908088	0.343592	0.108476	0.343592	CG9752	BKN20542
2	K5	0.918186	0.829959	0.95291	0.866934	1.01707	0.861608	-0.235733	-0.620058	-0.0956557	-0.669624	0.225529	-0.567203	-0.235733	-0.567203	CG12084	BKN20447
2	K6	0.997201	1.00955	0.937272	0.952251	1.03075	0.995701	0.165472	0.227867	-0.178628	-0.174504	0.306511	0.118214	0.165472	0.118214	CG9547	BKN20543
2	K7	1.13404	1.05425	1.11586	1.09623	1.00965	0.946122	0.860284	0.438933	0.768932	0.661069	0.181621	-0.13521	0.768932	0.181621	CG10881	BKN20448
2	K8	0.932108	1.00324	0.936871	0.913768	1.02748	0.995304	-0.165043	0.198107	-0.180758	-0.397834	0.287136	0.116183	-0.165043	0.116183	CG7192	BKN20544
25	A17	1.31588	1.16701	1.02358	0.981646	0.996608	0.93394	1.78359	0.971335	0.279301	-0.00392227	0.10439	-0.197481	0.971335	-0.00392227	place controls here	place controls here
2	L1	1.09047	1.11425	1.08566	0.862665	0.965876	0.854758	0.639037	0.722231	0.608711	-0.694398	-0.077538	-0.602221	0.639037	-0.602221	CG5567	BKN20637
2	L10	0.957969	0.890151	0.955619	0.995875	0.959713	0.935361	-0.0337314	-0.335864	-0.0812804	0.0786553	-0.114022	-0.190218	-0.0812804	-0.114022	CG8174	BKN20737
2	L11	0.861236	0.856686	0.853418	0.767161	0.963503	0.717867	-0.524901	-0.493866	-0.623556	-1.24863	-0.0915851	-1.30194	-0.524901	-1.24863	CG8039	BKN20642
2	L12	1.05404	0.992254	1.05762	0.997	1.06302	1.11187	0.454077	0.146218	0.459926	0.085186	0.497515	0.712023	0.454077	0.497515	CG7082	BKN20738
2	L13	0.997184	1.03903	0.977411	0.961062	1.01362	0.956028	0.165388	0.367075	0.0343492	-0.123375	0.205093	-0.0845787	0.165388	-0.0845787	CG3585	BKN20643
2	L14	1.02428	0.980239	1.05717	1.00833	1.04883	0.980274	0.302956	0.0894884	0.457567	0.150917	0.413553	0.0393549	0.302956	0.150917	CG30281	BKN20739
2	L15	1.06397	1.00444	1.09832	0.963211	0.922504	0.936868	0.504486	0.203752	0.67588	-0.110902	-0.334294	-0.182514	0.504486	-0.182514	CG1666	BKN20644
2	L16	1.032	1.07443	0.960585	1.04603	1.0161	1.10689	0.342174	0.534193	-0.0549289	0.369737	0.219773	0.686533	0.342174	0.369737	CG9535	BKN20740
2	L17	1.01717	1.01615	1.04906	0.977346	0.988334	1.06579	0.266857	0.259055	0.414537	-0.028876	0.0554107	0.47646	0.266857	0.0554107	CG10260	BKN20645
2	L18	1.01742	1.05073	1.05453	1.04247	0.97008	1.06282	0.268127	0.422319	0.443529	0.349083	-0.0526526	0.461301	0.422319	0.349083	CG14476	BKN20741
2	L19	1.00296	0.993102	1.0038	1.00835	1.0397	1.04665	0.194715	0.150223	0.174389	0.151077	0.359493	0.378632	0.174389	0.359493	CG4554	BKN20646
2	L2	1.04827	1.04764	1.04111	1.0724	1.04783	1.14928	0.424802	0.407707	0.372317	0.52273	0.407644	0.903229	0.407707	0.52273	CG7962	BKN20733
2	L20	0.942131	0.79193	0.956748	1.01559	0.93814	0.990771	-0.114152	-0.799613	-0.0752907	0.193076	-0.241731	0.0930101	-0.114152	0.0930101	CG6975	BKN20742
2	L21	1.12764	1.06158	1.02063	0.903281	1.00146	0.944578	0.827767	0.473523	0.263656	-0.458693	0.133121	-0.143103	0.473523	-0.143103	CG4561	BKN20647
2	L22	1.01563	0.956956	0.992938	1.03483	1.03441	1.00962	0.259028	-0.0204397	0.116732	0.304714	0.328164	0.189366	0.116732	0.304714	CG6761	BKN20743
2	L23	1.07904	1.06767	1.11922	0.955667	1.00822	0.907515	0.580994	0.502315	0.786803	-0.154682	0.173123	-0.332553	0.580994	-0.154682	CG9143	BKN20648
2	L24	1.08744	1.16546	1.11575	1.07181	0.986382	0.791701	0.623656	0.964026	0.768369	0.519352	0.043856	-0.924533	0.768369	0.043856	CG3460	BKN20744
2	L3	0.97982	0.935285	0.934884	0.994908	0.959064	0.932191	0.0772195	-0.122761	-0.191302	0.0730414	-0.117868	-0.206421	-0.122761	-0.117868	CG31678	BKN20638
2	L4	1.1299	1.00909	1.01454	1.08325	1.05119	1.22056	0.839269	0.225731	0.231331	0.585727	0.427498	1.26759	0.231331	0.585727	CG13396	BKN20734
2	L5	0.952278	0.97687	0.97848	1.05912	0.9697	1.17057	-0.0626291	0.0735824	0.0400199	0.4457	-0.0549015	1.01207	0.0400199	0.4457	CG32147	BKN20639
2	L6	0.988209	0.940082	0.984299	0.94112	1.02964	1.0043	0.119817	-0.100114	0.0708961	-0.2391	0.299959	0.162157	0.0708961	0.162157	CG12717	BKN20735
2	L7	0.809819	0.830773	0.768441	0.799695	0.932709	0.580182	-0.785974	-0.616215	-1.07444	-1.05983	-0.273883	-2.00572	-0.785974	-1.05983	CG12079	BKN20640
2	L8	0.977655	1.02574	1.04287	0.948621	1.03111	1.12077	0.0662273	0.304342	0.381652	-0.195574	0.308656	0.757517	0.304342	0.308656	CG3697	BKN20736
2	L9	0.939989	0.911183	0.865009	1.07246	0.917789	0.976947	-0.125025	-0.236562	-0.562055	0.523119	-0.36221	0.022351	-0.236562	0.022351	CG7429	BKN20641
2	M1	1.1595	0.99127	1.11722	0.928868	1.13902	0.992295	0.989547	0.141571	0.776197	-0.310205	0.947457	0.100802	0.776197	0.100802	CG8625	BKN20457
2	M10	1.00912	1.01923	0.946583	0.949435	0.996377	1.07926	0.226016	0.273605	-0.129226	-0.190851	0.103024	0.545338	0.226016	0.103024	CG32099	BKN20557
2	M11	0.952945	1.00519	0.980424	0.989338	0.953929	0.831439	-0.059243	0.207318	0.0503349	0.0407191	-0.148265	-0.721413	0.0503349	-0.148265	CG34359	BKN20462
2	M12	1.0115	0.966087	1.01891	0.942013	1.06801	0.935604	0.238087	0.0226709	0.254522	-0.23392	0.52707	-0.188972	0.238087	-0.188972	CG4659	BKN20558
2	M13	0.671165	0.636354	0.847543	0.872373	1.04673	0.826744	-1.49	-1.53417	-0.654732	-0.638061	0.401102	-0.745411	-1.49	-0.638061	CG9012	BKN20463
2	M14	0.921022	0.985964	0.951524	0.97464	0.953556	0.947565	-0.221334	0.116521	-0.103011	-0.0445793	-0.150471	-0.127838	-0.103011	-0.127838	CG10722	BKN20559
2	M15	0.955914	1.00606	1.01997	1.11214	0.953387	1.31407	-0.0441633	0.211421	0.260169	0.753351	-0.151474	1.74557	0.211421	0.753351	CG8228	BKN20464
2	M16	0.937534	0.980298	1.04926	1.00345	1.04985	1.0105	-0.13749	0.0897657	0.415601	0.122605	0.419589	0.193877	0.0897657	0.193877	CG11153	BKN20560
2	M17	1.11069	1.08732	1.04455	1.24797	1.19111	1.26008	0.74171	0.595078	0.390591	1.54164	1.25584	1.4696	0.595078	1.4696	dome	dome
2	M18	1.06046	1.07349	1.07897	0.960106	0.966782	1.04281	0.486657	0.529793	0.573216	-0.128921	-0.0721731	0.358988	0.529793	-0.0721731	CG7067	BKN20561
2	M19	0.845583	0.856928	0.867859	0.936498	0.93792	0.765471	-0.60438	-0.492726	-0.546934	-0.265925	-0.243036	-1.05861	-0.546934	-0.265925	CG1412	BKN20466
2	M2	1.02271	1.07389	0.984968	1.00446	0.986102	1.04799	0.295017	0.531683	0.0744429	0.128481	0.0421955	0.385502	0.295017	0.128481	CG7265	BKN20553
2	M20	1.00923	0.926954	1.04192	0.892789	1.0265	0.777978	0.226544	-0.162096	0.37663	-0.519578	0.281326	-0.994681	0.226544	-0.519578	CG10212	BKN20562
2	M21	0.861095	0.844019	0.99454	1.07168	0.931307	0.607849	-0.525619	-0.553676	0.125232	0.51856	-0.282181	-1.86429	-0.525619	-0.282181	CG9518	BKN20467
2	M22	1.00587	0.964319	1.01831	0.991603	0.948265	1.06712	0.209515	0.014323	0.251356	0.053863	-0.181793	0.483281	0.209515	0.053863	CG6401	BKN20563
2	M23	1.09753	1.09119	1.04846	1.13518	1.02343	1.06036	0.674912	0.613366	0.411319	0.887097	0.263158	0.448705	0.613366	0.448705	CG1966	BKN20468
2	M24	0.952929	1.01127	0.952721	0.961869	1.02509	0.970292	-0.0593204	0.236007	-0.0966588	-0.11869	0.273006	-0.0116662	-0.0593204	-0.0116662	CG9397	BKN20564
2	M3	1.06275	0.936063	1.00569	1.09825	1.02094	1.15355	0.498325	-0.119087	0.184407	0.672748	0.248418	0.925073	0.184407	0.672748	CG42253	BKN20458
49	O9	0.0990335	0.116206	0.0798472	0.974131	0.916268	1.11455	-4.39505	-3.99006	-4.72811	-0.0475307	-0.371215	0.725696	-4.39505	-0.0475307	place controls here	place controls here
2	M5	1.0225	0.99948	1.01837	1.01352	1.02435	1.06027	0.293952	0.180337	0.251701	0.18107	0.268632	0.448245	0.251701	0.268632	CG9288	BKN20459
2	M6	0.897543	0.9461	1.00423	1.01986	0.974007	0.984608	-0.340549	-0.071697	0.176635	0.217844	-0.0294038	0.06151	-0.071697	0.06151	CG1399	BKN20555
2	M7	0.970127	0.962128	0.932228	0.961723	0.932089	1.05263	0.0280013	0.00397761	-0.205393	-0.119539	-0.277552	0.409211	0.00397761	-0.119539	CG6721	BKN20460
2	M8	1.01618	1.08349	0.86954	0.897383	0.989646	0.942713	0.261825	0.576999	-0.538017	-0.492921	0.0631763	-0.152636	0.261825	-0.152636	CG10383	BKN20556
26	A17	1.34179	1.23532	1.02437	1.19017	1.24193	1.05329	1.91515	1.29385	0.283497	1.20622	1.55669	0.41259	1.29385	1.20622	place controls here	place controls here
2	N1	1.0799	1.01315	1.04616	1.00161	0.963713	0.9876	0.585407	0.244898	0.399145	0.111924	-0.0903464	0.0768043	0.399145	0.0768043	CG4881	BKN20649
2	N10	1.02067	1.04709	1.02537	1.09764	0.93137	1.2099	0.284645	0.405117	0.288798	0.66921	-0.281811	1.21308	0.288798	0.66921	CG13090	BKN20749
2	N11	1.01987	1.04696	0.997956	1.0889	1.06863	1.15843	0.280561	0.404519	0.143361	0.618501	0.530745	0.950002	0.280561	0.618501	CG1212	BKN20654
2	N12	0.976188	1.01743	1.05358	1.10457	1.01801	1.11343	0.0587793	0.265079	0.438489	0.70947	0.231075	0.71999	0.265079	0.70947	CG7319	BKN20750
53	A20	0.914717	1.01684	1.06351	0.40615	0.414207	1.03835	-0.253346	0.262281	0.491176	-3.34368	-3.34335	0.336207	0.262281	-3.34335	CG11297	BKN32681
2	N14	0.814305	0.806637	0.860502	0.947655	1.04426	0.785224	-0.763198	-0.730174	-0.585972	-0.201179	0.38649	-0.95764	-0.730174	-0.201179	CG6949	BKN20751
2	N15	1.10105	1.0595	0.998822	1.01848	1.0207	1.1626	0.692765	0.463711	0.147952	0.209814	0.247029	0.971298	0.463711	0.247029	CG5252	BKN20656
2	N16	0.192542	0.143306	0.16482	0.501686	0.700681	0.198294	-3.92025	-3.8621	-4.27725	-2.78926	-1.64746	-3.95773	-3.92025	-2.78926	CG5931	BKN20752
2	N17	0.985886	0.989884	0.922147	0.964084	0.90026	0.996098	0.108022	0.135028	-0.258884	-0.105837	-0.46598	0.12024	0.108022	-0.105837	CG8709	BKN20657
2	N18	0.754977	0.82472	0.762866	0.815459	0.919929	0.648314	-1.06444	-0.644794	-1.10403	-0.968347	-0.349539	-1.65746	-1.06444	-0.968347	CG13922	BKN20753
2	N19	0.946338	1.0141	1.08956	1.1117	1.01197	1.03561	-0.0927896	0.24938	0.629418	0.750844	0.195347	0.322188	0.24938	0.322188	CG6451	BKN20658
2	N2	0.878106	0.822643	0.839615	0.809135	0.976256	0.605764	-0.439241	-0.654602	-0.696795	-1.00505	-0.0160885	-1.87495	-0.654602	-1.00505	CG34422	BKN20745
2	N20	1.09294	1.00282	1.02629	1.12194	0.994565	1.08901	0.651583	0.1961	0.293687	0.810232	0.0922969	0.595168	0.293687	0.595168	CG5270	BKN20754
2	N21	0.82271	0.708892	0.845668	0.746805	0.977982	0.557667	-0.720521	-1.19168	-0.664679	-1.36677	-0.00587047	-2.1208	-0.720521	-1.36677	CG4152	BKN20659
2	N22	0.918827	0.81678	0.998019	1.03318	0.97533	0.720208	-0.232479	-0.682283	0.143692	0.295158	-0.0215745	-1.28997	-0.232479	-0.0215745	CG1250	BKN20755
2	N23	0.969021	0.914949	0.898654	0.91571	0.965775	0.649002	0.022388	-0.218781	-0.383536	-0.386561	-0.0781359	-1.65394	-0.218781	-0.386561	CG14805	BKN20660
2	N24	1.01094	1.02896	0.957502	1.10835	0.987428	0.982112	0.235246	0.319524	-0.0712873	0.731396	0.0500441	0.0487489	0.235246	0.0500441	CG6525	BKN20756
2	N3	0.962806	1.04306	0.952902	1.00087	1.0034	0.869244	-0.00917018	0.3861	-0.0956969	0.107663	0.144596	-0.528174	-0.00917018	0.107663	CG16984	BKN20650
2	N4	1.01001	1.05152	1.05736	1.01103	1.00459	0.859431	0.230522	0.426043	0.458542	0.166606	0.151649	-0.578334	0.426043	0.151649	CG8545	BKN20746
2	N5	0.998056	1.04283	1.07455	0.979459	1.03238	1.09226	0.169812	0.385008	0.549766	-0.0166102	0.316132	0.611757	0.385008	0.316132	CG13929	BKN20651
2	N6	0.934306	0.979246	1.0287	1.02242	1.00188	0.780222	-0.15388	0.0847997	0.306474	0.23272	0.135622	-0.983211	0.0847997	0.135622	CG3071	BKN20747
2	N7	1.13877	1.16511	1.05335	1.0719	1.03612	1.15832	0.884301	0.962371	0.437253	0.519862	0.338291	0.949415	0.884301	0.519862	CG7897	BKN20652
2	N8	0.997863	0.996756	1.02323	1.12659	1.04957	1.20157	0.168836	0.167475	0.277471	0.837213	0.417931	1.1705	0.168836	0.837213	CG11156	BKN20748
2	N9	1.02654	1.06419	0.923969	0.873154	1.0053	0.889543	0.31445	0.485884	-0.249216	-0.633528	0.155832	-0.424417	0.31445	-0.424417	CG3705	BKN20653
2	O1	1.02555	0.946417	0.987916	1.02438	1.01396	0.765104	0.309442	-0.0701998	0.0900852	0.244066	0.207124	-1.06049	0.0900852	0.207124	CG17904	BKN20469
2	O10	0.717349	0.724083	0.992299	1.07592	1.01583	0.870539	-1.2555	-1.11995	0.113341	0.543189	0.218159	-0.521554	-1.11995	0.218159	CG17077	BKN20569
2	O11	0.966662	0.945464	0.847078	0.937883	1.03882	0.56404	0.0104096	-0.0747009	-0.657198	-0.257887	0.354277	-2.08822	-0.0747009	-0.257887	CG3799	BKN20474
2	O12	0.998276	1.06833	0.955521	0.899298	1.00386	0.994852	0.170932	0.505398	-0.0818022	-0.481809	0.147313	0.113872	0.170932	0.113872	CG16993	BKN20570
2	O13	0.997235	1.05505	1.06505	1.14822	1.01843	1.19551	0.165643	0.442719	0.499367	0.96273	0.233576	1.13956	0.442719	0.96273	CG9304	BKN20475
2	O14	1.02325	1.1154	0.907323	0.945454	0.969272	1.15752	0.297723	0.727657	-0.33754	-0.213953	-0.0574342	0.945353	0.297723	-0.0574342	CG6331	BKN20571
2	O15	1.1284	1.05853	1.03854	1.00759	0.864591	0.856488	0.83163	0.459156	0.358723	0.146639	-0.677133	-0.593377	0.459156	-0.593377	CG14788	BKN20476
2	O16	1.11748	1.14278	0.988261	0.970159	0.938511	1.12983	0.776207	0.856915	0.091916	-0.0705831	-0.239539	0.803789	0.776207	-0.0705831	CG3808	BKN20572
27	A17	1.11453	1.26906	1.06595	1.13452	0.999751		0.761238	1.45317	0.504119	0.883223	0.122996	-4.97131	0.761238	0.122996	place controls here	place controls here
2	O18	1.01068	1.02195	0.958824	0.999327	0.941465	0.998199	0.233898	0.286419	-0.0642738	0.0986904	-0.222051	0.130981	0.233898	0.0986904	CG13956	BKN20573
2	O19	0.912561	0.900958	1.00599	0.822354	0.900439	0.672276	-0.264292	-0.284835	0.186011	-0.928335	-0.464918	-1.53497	-0.264292	-0.928335	CG6501	BKN20478
27	O9	0.916641	0.114331	0.100648	1.03502	1.04053		-0.243579	-3.99891	-4.61775	0.305819	0.364424	-4.97131	-3.99891	0.305819	place controls here	place controls here
2	O20	0.827271	0.789558	0.803375	0.949867	1.01744	0.662621	-0.697361	-0.810812	-0.889084	-0.18834	0.227701	-1.58433	-0.810812	-0.18834	CG6995	BKN20574
2	O21	1.11095	1.05937	1.12485	1.0386	0.91929	1.0615	0.743031	0.463118	0.81665	0.326575	-0.353325	0.454559	0.743031	0.326575	CG6369	BKN20479
2	O22	1.04833	0.884421	0.976135	0.985038	0.871726	0.990378	0.425084	-0.362918	0.0275751	0.0157655	-0.634894	0.0910048	0.0275751	0.0157655	CG6176	BKN20575
2	O23	1.01417	0.996178	0.980086	1.32594	0.7895	0.78513	0.251637	0.164746	0.0485426	1.99409	-1.12166	-0.958122	0.164746	-0.958122	CG14905	BKN20480
2	O24	1.01669	1.0134	0.99716	0.946752	0.943135	1.11602	0.264412	0.246069	0.139137	-0.206418	-0.212163	0.733246	0.246069	-0.206418	CG13035	BKN20576
2	O3	1.06784	0.949377	1.00074	1.00277	1.00032	0.894305	0.524141	-0.0562247	0.15812	0.118647	0.126352	-0.400074	0.15812	0.118647	CG6093	BKN20470
2	O4	1.01367	1.02715	1.01069	1.05147	1.0002	1.06858	0.249081	0.310988	0.21094	0.401315	0.125675	0.490715	0.249081	0.401315	CG18472	BKN20566
2	O5	0.989788	0.948856	1.05576	1.24594	1.02648	1.25126	0.127831	-0.0586843	0.450089	1.52983	0.281221	1.42449	0.127831	1.42449	CG6155	BKN20471
2	O6	0.967534	1.05477	0.932929	1.02153	1.05749	1.08039	0.0148367	0.4414	-0.201673	0.22754	0.464791	0.551087	0.0148367	0.464791	CG1227	BKN20567
2	O7	1.07799	0.958278	1.08702	0.995578	1.0123	0.822794	0.575679	-0.014199	0.615957	0.0769292	0.197287	-0.765602	0.575679	0.0769292	CG5452	BKN20472
2	O8	1.04803	1.0494	1.0193	1.05175	1.02657	1.08418	0.423579	0.416035	0.256593	0.402914	0.28175	0.570473	0.416035	0.402914	CG9044	BKN20568
28	A17	1.10527	1.15931	1.04341	1.17173	0.941206	1.04492	0.714223	0.934997	0.384558	1.0992	-0.223581	0.369787	0.714223	0.369787	place controls here	place controls here
2	P1	0.914044	0.917289	0.908755	0.987907	1.03778	1.04598	-0.256764	-0.207729	-0.329938	0.0324138	0.34815	0.375234	-0.256764	0.34815	CG11377	BKN20661
2	P10	1.00699	1.02676	1.05139	1.08697	1.01227	1.14886	0.215172	0.309118	0.426868	0.607302	0.197121	0.90108	0.309118	0.607302	CG4078	BKN20761
2	P11	1.10037	1.05089	1.0525	0.950456	1.05976	0.820737	0.689313	0.423089	0.432745	-0.184926	0.478271	-0.776117	0.432745	-0.184926	CG9941	BKN20666
2	P12	0.937225	1.06266	1.21865	1.01638	0.965231	1.04833	-0.139061	0.478646	1.31434	0.197667	-0.0813559	0.387208	0.478646	0.197667	CG5313	BKN20762
2	P13	0.949203	0.893367	0.924873	0.860727	0.944618	0.790314	-0.0782408	-0.320679	-0.24442	-0.705644	-0.203386	-0.931622	-0.24442	-0.705644	CG17654	BKN20667
2	P14	1.10171	1.13163	1.07303	1.02577	0.966849	1.06926	0.696128	0.80427	0.541698	0.252169	-0.071779	0.49419	0.696128	0.252169	CG11115	BKN20763
2	P15	1.02975	1.06491	1.00683	0.924427	1.04051	1.05535	0.330755	0.489257	0.190449	-0.335979	0.364262	0.423082	0.330755	0.364262	CG3319	BKN20668
2	P16	1.03251	0.978354	1.07456	1.00152	0.998249	1.02161	0.344768	0.0805876	0.549843	0.111412	0.114104	0.250655	0.344768	0.114104	CG9060	BKN20764
2	P17	1.02186	0.899466	0.946068	0.951984	0.932842	1.0039	0.290706	-0.29188	-0.131958	-0.176054	-0.273097	0.160131	-0.131958	-0.176054	CG4114	BKN20669
2	P18	1.06521	0.972028	1.16293	1.05331	1.00339	1.09291	0.510789	0.0507231	1.01873	0.411965	0.144521	0.61509	0.510789	0.411965	CG8804	BKN20765
2	P19	1.0386	0.985953	0.996196	0.941249	0.989658	0.990188	0.375702	0.116467	0.13402	-0.238356	0.0632446	0.0900296	0.13402	0.0632446	CG3885	BKN20670
2	P2	0.993309	1.07958	1.06558	1.05332	0.965706	0.919205	0.145709	0.558521	0.502195	0.412044	-0.0785442	-0.272799	0.502195	-0.0785442	CG6418	BKN20757
2	P20	1.06064	0.997181	1.0062	1.02623	1.03926	1.09442	0.487576	0.169482	0.187088	0.25484	0.356885	0.622838	0.187088	0.356885	CG9461	BKN20766
2	P21	1.00709	0.912882	0.987641	0.978342	1.01629	1.0973	0.215678	-0.228536	0.0886295	-0.0230941	0.220926	0.637536	0.0886295	0.220926	CG10133	BKN20671
2	P22	0.943429	0.946058	0.923157	1.10048	0.991914	1.10404	-0.107559	-0.0718981	-0.253525	0.685707	0.0765996	0.671984	-0.107559	0.671984	CG14993	BKN20767
2	P23	1.04306	0.923444	0.988285	0.96005	0.972904	1.04505	0.398314	-0.17867	0.0920429	-0.129246	-0.0359358	0.370447	0.0920429	-0.0359358	CG2219	BKN20672
33	O9	0.920038	0.0864289	0.0228182	1.06799	0.999984	0.959217	-0.226327	-4.13065	-5.03071	0.497155	0.124379	-0.0682745	-4.13065	0.124379	place controls here	place controls here
2	P3	0.677023	0.99389	0.991488	1.04052	0.97999	0.979721	-1.46026	0.153945	0.109043	0.337725	0.00601575	0.0365314	0.109043	0.0365314	CG10470	BKN20662
2	P4	1.00407	1.03469	1.01543	1.18307	1.06623	1.21633	0.200358	0.346579	0.236084	1.16497	0.516534	1.24595	0.236084	1.16497	CG4261	BKN20758
2	P5	0.967834	0.947058	0.951417	0.985892	1.02834	0.79067	0.0163579	-0.067176	-0.103575	0.0207215	0.292229	-0.929805	-0.067176	0.0207215	CG5387	BKN20663
2	P6	0.780656	0.747538	0.982412	0.858196	1.04104	0.672801	-0.934054	-1.00921	0.0608856	-0.720335	0.367411	-1.53229	-0.934054	-0.720335	CG31063	BKN20759
2	P7	0.967553	0.992819	1.00011	0.873697	1.06375	0.921192	0.0149319	0.148883	0.154774	-0.630374	0.50187	-0.26264	0.148883	-0.26264	CG6146	BKN20664
2	P8	1.01267	0.761389	1.01459	1.02145	0.961881	0.903416	0.24404	-0.943812	0.231607	0.227064	-0.101186	-0.353502	0.231607	-0.101186	CG10887	BKN20760
2	P9	1.02809	0.997974	0.908495	0.973301	0.969154	1.01466	0.322303	0.173227	-0.331319	-0.0523473	-0.0581353	0.215127	0.173227	-0.0523473	CG8454	BKN20665
3	A1	0.873292	0.847205	1.01032	1.2591	1.1092	1.02082	-0.463685	-0.538633	0.208945	1.6062	0.770898	0.246606	-0.463685	0.770898	empty	BKN20769
3	A10	0.579092	0.517249	0.544735	0.738321	0.580488	0.342571	-1.95751	-2.09652	-2.26143	-1.416	-2.35899	-3.22027	-2.09652	-2.35899	CG4954	BKN20869
3	A11	1.04628	0.243665	1.17206	1.04197	1.13956	1.13462	0.414679	-3.38826	1.06718	0.346178	0.950653	0.828281	0.414679	0.828281	CG11970	BKN20774
3	A12	1.05763	0.543356	0.940012	0.958819	0.814979	0.693401	0.472313	-1.97326	-0.164089	-0.136391	-0.970829	-1.427	-0.164089	-0.970829	CG8743	BKN20870
3	A13	0.781475	0.998806	1.17839	0.856607	1.00576	1.00279	-0.929894	0.177155	1.10075	-0.729553	0.158598	0.154437	0.177155	0.154437	CG9379	BKN20775
3	A14	1.13467	1.05905	1.02041	1.48284	1.26213	1.17665	0.863472	0.461617	0.26249	2.90465	1.67625	1.04313	0.461617	1.67625	CG1945	BKN20871
25	B5	0.172136	0.135654	0.962082	1.04503	1.03562	0.759152	-4.02387	-3.89823	-0.046985	0.363942	0.335343	-1.09091	-3.89823	0.335343	CG32423	BKN29411
3	A16	1.09767	0.311532	0.973425	1.09025	0.963354	0.983691	0.675622	-3.06782	0.0131973	0.626325	-0.0924671	0.0568215	0.0131973	0.0568215	CG11474	BKN20872
29	A17	1.10303	1.26444	1.15111	0.945966	1.11784	1.09369	0.702837	1.43136	0.955992	-0.210978	0.822047	0.61907	0.955992	0.61907	place controls here	place controls here
3	A18	1.11466	1.0253	1.04498	1.08226	0.997765	0.836994	0.76189	0.302225	0.392855	0.579952	0.111238	-0.693018	0.392855	0.111238	CG2671	BKN20873
3	A19	1.05494	0.919954	1.11547	0.94108	0.921085	1.01416	0.45865	-0.195147	0.766881	-0.239337	-0.342699	0.212579	0.45865	-0.239337	empty	BKN20778
3	A2	1.00602	0.931473	0.887873	1.44447	1.14403	1.04595	0.210277	-0.14076	-0.440742	2.68197	0.977114	0.375037	-0.14076	0.977114	empty	BKN20865
3	A20	0.997838	1.01673	0.983802	0.986948	0.987844	0.849881	0.16871	0.261783	0.0682586	0.0268481	0.0525061	-0.627147	0.16871	0.0268481	CG8132	BKN20874
3	A21	1.0827	1.03365	1.09394	1.02939	1.00453	1.08977	0.599617	0.341669	0.652675	0.273126	0.151263	0.599067	0.599617	0.273126	CG11783	BKN20779
3	A22	1.1076	1.15286	0.870032	0.991079	0.996149	0.849709	0.726019	0.904498	-0.535402	0.0508216	0.101673	-0.628029	0.726019	0.0508216	empty	BKN20875
3	A23	0.135484	0.13297	0.134197	0.606769	0.559083	0.135305	-4.20997	-3.9109	-4.43974	-2.17944	-2.4857	-4.2797	-4.20997	-2.4857	CG8877	BKN20780
3	A24	0.180574	0.158494	0.143434	0.838932	0.674234	0.234127	-3.98102	-3.79039	-4.39073	-0.832129	-1.80403	-3.77457	-3.98102	-1.80403	CG11266	BKN20876
3	A3	0.777166	1.08094	1.08593	1.01465	1.09909	1.04058	-0.951775	0.564931	0.610162	0.187593	0.711056	0.347602	0.564931	0.347602	CG4322	BKN20770
3	A4	1.09217	1.04368	1.04741	1.14408	0.881019	0.953483	0.647704	0.389019	0.405739	0.938725	-0.579884	-0.0975882	0.405739	-0.0975882	CG6760	BKN20866
3	A5	0.469685	0.992218	1.22493	1.00062	1.11077	0.97761	-2.51304	0.146047	1.34768	0.106184	0.780228	0.0257413	0.146047	0.106184	CG6964	BKN20771
3	A6	1.14966	1.00139	1.00099	1.05942	0.994745	0.982869	0.939614	0.189362	0.159473	0.447406	0.0933637	0.0526202	0.189362	0.0933637	CG7761	BKN20867
3	A7	0.945965	1.13295	1.16839	1.00003	1.03662	1.01471	-0.0946821	0.810493	1.04766	0.102748	0.341271	0.215361	0.810493	0.215361	CG18802	BKN20772
3	A8	0.720463	1.03184	1.00866	1.09281	0.988421	0.906853	-1.23969	0.33313	0.200138	0.641199	0.0559264	-0.335933	0.200138	0.0559264	CG13032	BKN20868
30	A17	1.06431	1.0298	1.09065	1.33351	1.06839	1.05182	0.506228	0.323512	0.635175	2.03806	0.529358	0.405083	0.506228	0.529358	place controls here	place controls here
3	B1	1.03755	1.04628	1.01923	0.970217	1.15114	1.13143	0.370353	0.401279	0.256214	-0.0702423	1.01919	0.811977	0.370353	0.811977	empty	BKN20961
3	B10	0.778998	0.862064	0.903963	0.997644	0.937383	0.823772	-0.942471	-0.468477	-0.355369	0.0889193	-0.246217	-0.760603	-0.468477	-0.246217	CG31148	BKN21061
3	B11	1.01053	0.981462	1.00643	0.828023	1.02521	1.05587	0.233146	0.0952628	0.188298	-0.895433	0.273681	0.425787	0.188298	0.273681	CG3766	BKN20966
3	B12	0.988072	0.875374	1.02331	1.09517	0.958932	1.03981	0.119122	-0.405632	0.277901	0.654886	-0.118648	0.343659	0.119122	0.343659	CG10948	BKN21062
3	B13	1.13717	1.0635	1.04067	0.817599	1.01404	0.878741	0.876161	0.482588	0.369986	-0.955927	0.207581	-0.479629	0.482588	-0.479629	CG8683	BKN20967
3	B14	1.20701	0.972229	1.13887	0.999463	1.08131	1.11963	1.23081	0.0516705	0.891052	0.0994761	0.605833	0.751678	0.891052	0.605833	CG7886	BKN21063
3	B15	1.02478	1.01308	1.02988	0.802778	1.0135	0.939503	0.305496	0.244554	0.31273	-1.04194	0.204392	-0.169046	0.305496	-0.169046	CG5661	BKN20968
3	B16	1.01232	1.04999	1.05709	0.987725	0.984836	1.01631	0.242219	0.418811	0.45715	0.0313604	0.0347031	0.223549	0.418811	0.0347031	CG11447	BKN21064
3	B17	0.592106	0.63583	0.622929	0.603479	0.674769	0.461945	-1.89143	-1.53664	-1.84653	-2.19852	-1.80086	-2.61008	-1.84653	-2.19852	CG1100	BKN20969
3	B18	0.915347	0.973204	0.989143	1.01258	0.984694	0.967543	-0.25015	0.0562742	0.0965955	0.175616	0.0338604	-0.0257208	0.0562742	0.0338604	CG9804	BKN21065
3	B19	0.9497	0.991531	0.908429	0.717181	1.09975	0.992959	-0.0757199	0.142805	-0.331669	-1.53868	0.714989	0.104197	-0.0757199	0.104197	CG10261	BKN20970
3	B2	0.777884	0.820964	0.888698	1.11557	1.14358	1.07891	-0.94813	-0.662531	-0.436361	0.773265	0.974458	0.543526	-0.662531	0.773265	empty	BKN21057
3	B20	1.03688	1.06846	0.977354	0.989373	0.996535	1.15167	0.366927	0.506031	0.0340444	0.0409198	0.103961	0.915441	0.366927	0.103961	CG13902	BKN21066
3	B21	0.999644	1.16579	0.926018	0.776193	1.01729	0.920852	0.177879	0.965566	-0.238344	-1.19622	0.226832	-0.26438	0.177879	-0.26438	CG34344	BKN20971
3	B22	1.0529	1.1261	1.0507	1.01134	0.981726	1.01975	0.448311	0.778179	0.423216	0.168401	0.0162917	0.241117	0.448311	0.168401	CG4611	BKN21067
3	B23	0.190289	0.16504	0.195104	0.577517	0.604352	0.20549	-3.93169	-3.75948	-4.11656	-2.34919	-2.21772	-3.92096	-3.93169	-2.34919	empty	BKN20972
3	B24	1.11249	0.883729	0.949064	1.07704	1.02032	1.08931	0.750882	-0.366185	-0.116059	0.5497	0.244773	0.596669	-0.116059	0.5497	CG9471	BKN21068
3	B3	0.921858	0.97714	0.932028	0.885796	0.934893	0.719057	-0.217088	0.0748582	-0.206456	-0.560164	-0.260954	-1.29585	-0.206456	-0.560164	CG12263	BKN20962
3	B4	1.03256	1.04536	0.998349	1.00504	0.984614	0.929782	0.344989	0.396937	0.145445	0.131857	0.0333869	-0.218732	0.344989	0.0333869	CG14194	BKN21058
3	B5	1.11111	0.932654	1.09214	0.837873	1.04766	1.04953	0.743843	-0.135182	0.643087	-0.838274	0.406599	0.393367	0.643087	0.393367	CG31045	BKN20963
3	B6	1.21203	0.995141	1.07532	1.00966	1.0043	0.984503	1.25631	0.159849	0.553842	0.158674	0.149929	0.0609738	0.553842	0.149929	CG5899	BKN21059
3	B7	0.992884	1.07219	0.985688	0.815603	1.08034	1.01448	0.143551	0.523618	0.0782645	-0.967513	0.600076	0.214181	0.143551	0.214181	CG13654	BKN20964
3	B8	0.578566	0.998914	1.05031	1.02511	1.0075	1.13677	-1.96018	0.177666	0.421151	0.24831	0.168872	0.839299	0.177666	0.24831	empty	empty
3	B9	1.03142	0.999886	0.909283	0.758333	0.974638	0.976061	0.339223	0.182251	-0.327139	-1.29986	-0.0256666	0.0178218	0.182251	-0.0256666	CG9257	BKN20965
3	C1	0.578756	1.10536	1.02601	1.12338	1.00901	1.24514	-1.95922	0.680255	0.292189	0.818588	0.177794	1.3932	0.292189	0.818588	CG3730	BKN20781
5	D1	0.122282	0.237459	0.099971	1.02041	0.968878	0.699459	-4.27701	-3.41756	-4.62134	0.221034	-0.0597694	-1.39603	-4.27701	-0.0597694	CG2807	BKN21741
3	C11	1.33963	1.16992	1.06052	1.00146	0.873686	1.011	1.90418	0.985057	0.475336	0.111051	-0.623291	0.196409	0.985057	0.111051	CG3423	BKN20786
3	C12	0.982483	0.972064	1.11926	1.00844	1.03607	1.22588	0.0907421	0.0508899	0.78702	0.15159	0.337989	1.29479	0.0907421	0.337989	CG3358	BKN20882
3	C13	1.27024	1.07629	0.894809	0.997121	1.0614	0.961429	1.55183	0.542987	-0.403939	0.085884	0.487973	-0.0569712	0.542987	0.085884	CG7719	BKN20787
3	C14	0.850815	0.872669	1.01002	0.929092	0.996416	0.825087	-0.577817	-0.418406	0.207393	-0.308906	0.103252	-0.753883	-0.418406	-0.308906	CG1828	BKN20883
3	C15	1.41804	0.382272	1.07488	1.1074	1.01295	1.34661	2.3023	-2.73382	0.551541	0.725873	0.201143	1.91188	0.551541	0.725873	CG14969	BKN20788
3	C16	0.898016	1.01116	1.03501	0.959386	1.12382	1.11219	-0.338146	0.235476	0.33996	-0.1331	0.857445	0.713619	0.235476	0.713619	CG3495	BKN20884
31	A17	1.19015	1.11933	1.06693	1.16223	1.07107	1.08357	1.1452	0.746211	0.509333	1.04405	0.545181	0.567355	0.746211	0.567355	place controls here	place controls here
3	C18	0.879508	1.04902	0.96744	1.19834	1.09983	1.03694	-0.432124	0.414241	-0.018558	1.2536	0.715454	0.329014	-0.018558	0.715454	CG9995	BKN20885
3	C19	0.999684	0.701507	0.715113	0.903171	0.833136	0.66813	0.178083	-1.22655	-1.3574	-0.45933	-0.863342	-1.55617	-1.22655	-0.863342	CG7776	BKN20790
3	C2	0.431275	1.07004	1.11999	1.00143	1.15714	1.18367	-2.70807	0.513502	0.790865	0.110914	1.05472	1.07902	0.513502	1.05472	CG9364	BKN20877
3	C20	0.944971	1.05367	1.07417	1.11145	1.08489	1.00213	-0.099728	0.436197	0.547771	0.749366	0.627027	0.151069	0.436197	0.627027	CG3326	BKN20886
3	C21	1.38556	0.909615	0.966007	1.08743	0.975417	1.03215	2.13738	-0.243964	-0.0261634	0.609987	-0.0210577	0.304536	-0.0261634	0.304536	CG3289	BKN20791
3	C22	0.916153	0.944199	0.997965	0.960507	0.914111	0.933065	-0.246055	-0.080676	0.143408	-0.126595	-0.383979	-0.201953	-0.080676	-0.201953	CG3060	BKN20887
3	C23	1.31621	1.0055	1.00061	1.03827	1.01947	1.00677	1.78526	0.208742	0.157463	0.324679	0.239708	0.174801	0.208742	0.239708	CG5215	BKN20792
3	C24	1.21693	1.01467	1.07674	0.963586	0.986094	0.988668	1.28117	0.252037	0.561363	-0.108728	0.0421467	0.0822636	0.561363	0.0421467	CG33174	BKN20888
3	C3	1.58207	1.17001	0.934794	1.0665	0.907738	1.05541	3.13522	0.985478	-0.191778	0.488487	-0.421708	0.423435	0.985478	0.423435	CG10373	BKN20782
3	C4	1.25349	0.270519	1.06065	1.07341	1.03721	1.13481	1.46683	-3.26146	0.475994	0.528606	0.344732	0.829247	0.475994	0.528606	CG1976	BKN20878
3	C5	1.37734	1.06549	0.988523	0.965449	0.891223	0.734949	2.09564	0.49201	0.0933068	-0.0979129	-0.519478	-1.21462	0.49201	-0.519478	CG11397	BKN20783
3	C6	0.887565	0.865295	0.933712	0.926895	0.936588	0.904974	-0.391215	-0.453218	-0.197521	-0.321657	-0.25092	-0.34554	-0.391215	-0.321657	CG9791	BKN20879
3	C7	1.40945	1.01964	0.934389	1.0646	0.900813	1.01021	2.25872	0.27552	-0.193927	0.477462	-0.462702	0.192384	0.27552	0.192384	CG14040	BKN20784
3	C8	0.394596	0.293325	0.386933	0.619986	0.567044	0.28615	-2.89431	-3.15378	-3.09872	-2.10273	-2.43857	-3.50866	-3.09872	-2.43857	CG1017	BKN20880
3	C9	1.63574	1.12831	0.994548	1.61403	1.06429	1.25213	3.40769	0.788628	0.125278	3.66598	0.505052	1.42897	0.788628	1.42897	dome	dome
3	D1	1.14492	1.04864	1.08154	0.994623	1.04949	0.982438	0.915515	0.412464	0.586845	0.0713901	0.417442	0.0504163	0.586845	0.0713901	CG16833	BKN20973
3	D10	0.980491	1.00975	1.00682	1.10944	1.01949	1.05691	0.080626	0.228807	0.1904	0.737681	0.239843	0.431091	0.1904	0.431091	CG1444	BKN21073
11	E17	0.0786766	0.117352	0.968258	1.00651	1.05164	0.938813	-4.49842	-3.98464	-0.0142175	0.140386	0.43019	-0.17257	-3.98464	0.140386	place controls here	place controls here
3	D12	1.03607	1.0236	0.977087	1.16355	1.00029	0.934209	0.362811	0.294231	0.0326264	1.05169	0.12616	-0.196104	0.294231	0.12616	CG14447	BKN21074
3	D13	0.846015	0.973386	0.933499	0.848913	0.953609	0.764092	-0.602187	0.0571333	-0.198651	-0.774205	-0.150159	-1.06566	-0.198651	-0.774205	CG3210	BKN20979
3	D14	0.961046	0.956888	0.991837	1.08772	0.96843	0.690732	-0.0181098	-0.0207652	0.110894	0.611674	-0.0624209	-1.44064	-0.0181098	-0.0624209	CG17369	BKN21075
3	D15	0.975222	0.995972	1.06423	0.985099	0.987048	1.03929	0.0538739	0.163773	0.495018	0.016121	0.0477977	0.341021	0.163773	0.0477977	CG1969	BKN20980
3	D16	1.00815	0.999833	1.05763	1.11696	1.03368	0.960407	0.221055	0.182004	0.459972	0.781347	0.323876	-0.0621928	0.221055	0.323876	CG2855	BKN21076
3	D17	0.816445	1.00053	1.0231	0.901475	1.01045	1.01416	-0.752331	0.185289	0.27679	-0.469176	0.186354	0.212583	0.185289	0.186354	CG10221	BKN20981
3	D18	1.00411	0.977547	0.935789	1.00784	1.00224	1.04013	0.200539	0.076778	-0.186498	0.148065	0.137703	0.34533	0.076778	0.148065	CG11010	BKN21077
3	D19	0.59976	0.865769	0.758713	0.73781	0.766604	0.612249	-1.85257	-0.450984	-1.12606	-1.41897	-1.2572	-1.8418	-1.12606	-1.41897	CG31478	BKN20982
3	D2	1.12323	0.888309	0.938986	0.948464	1.00247	1.10668	0.805404	-0.34456	-0.169533	-0.196483	0.139113	0.685463	-0.169533	0.139113	empty	BKN21069
3	D20	1.16192	1.18893	1.16915	1.06482	1.08999	1.17978	1.00184	1.07483	1.0517	0.478749	0.657174	1.05911	1.0517	0.657174	CG2845	BKN21078
3	D21	1.01642	1.22377	0.939121	0.873205	0.99903	1.07685	0.263054	1.23932	-0.168819	-0.633231	0.11873	0.532992	0.263054	0.11873	CG3811	BKN20983
3	D22	1.03896	0.915647	0.959319	1.05898	1.00385	0.853811	0.377484	-0.215483	-0.0616497	0.444894	0.147268	-0.607061	-0.0616497	0.147268	CG7188	BKN21079
3	D23	0.747892	1.10259	0.983981	0.961731	1.07666	0.967487	-1.10042	0.667173	0.0692062	-0.119491	0.578302	-0.0260064	0.0692062	-0.0260064	CG3665	BKN20984
3	D24	1.05008	0.90896	0.95248	0.981737	1.06045	1.00897	0.433986	-0.247054	-0.0979339	-0.00339386	0.48235	0.186051	-0.0979339	0.186051	CG34133	BKN21080
3	D3	1.03111	1.13792	0.990115	1.07106	1.01005	1.02637	0.337661	0.833997	0.101753	0.514955	0.18399	0.274962	0.337661	0.274962	CG10061	BKN20974
3	D4	1.21343	0.899489	1.06303	0.917911	0.967751	0.992283	1.26339	-0.291771	0.488663	-0.373788	-0.0664382	0.100741	0.488663	-0.0664382	CG3957	BKN21070
3	D5	1.11255	1.05359	0.917956	1.05643	1.01133	0.985969	0.751166	0.435796	-0.28112	0.430064	0.191553	0.0684664	0.435796	0.191553	CG4159	BKN20975
3	D6	1.03389	0.974792	0.982359	0.908488	0.973718	0.853446	0.35177	0.0637726	0.0606035	-0.428474	-0.0311157	-0.608928	0.0637726	-0.428474	CG11652	BKN21071
3	D7	0.75504	1.00038	0.97235	0.982293	1.00264	0.974764	-1.06412	0.184586	0.00749332	-0.000166347	0.140101	0.0111893	0.00749332	0.0111893	CG30147	BKN20976
3	D8	0.991807	0.900602	1.05792	0.945856	0.956206	0.868624	0.138083	-0.28652	0.461503	-0.211621	-0.134785	-0.531342	0.138083	-0.211621	CG13761	BKN21072
3	D9	1.01828	1.01219	1.07275	1.04197	1.03815	0.994344	0.272501	0.240342	0.540196	0.346162	0.35033	0.111273	0.272501	0.346162	CG10428	BKN20977
3	E1	1.10735	1.10834	0.972618	1.01039	1.02353	1.02046	0.724753	0.694313	0.00891692	0.162892	0.263752	0.244747	0.694313	0.244747	CG11887	BKN20793
3	E10	1.05145	1.00188	1.00497	1.1223	0.988681	1.08667	0.440906	0.191658	0.180581	0.81232	0.0574639	0.583223	0.191658	0.583223	CG7717	BKN20893
3	E11	1.02493	1.15093	1.02794	1.08186	1.09121	1.0881	0.306293	0.895392	0.302453	0.577662	0.664399	0.59049	0.306293	0.59049	CG6915	BKN20798
3	E12	0.964906	1.03821	0.915525	1.01319	0.999715	0.997539	0.00149459	0.363208	-0.29402	0.179147	0.122781	0.127604	0.00149459	0.127604	CG5729	BKN20894
3	E13	0.969671	0.991484	0.907584	1.055	0.979113	0.997212	0.025687	0.142582	-0.336154	0.421763	0.000820852	0.125933	0.025687	0.125933	CG15667	BKN20799
3	E14	1.02647	0.983062	0.986252	0.950399	1.01011	1.03556	0.314091	0.102816	0.0812564	-0.185252	0.184316	0.321972	0.102816	0.184316	CG13609	BKN20895
3	E15	1.04038	1.0284	0.985322	1.04812	1.01996	1.09451	0.384735	0.316871	0.0763244	0.381856	0.242649	0.623273	0.316871	0.381856	CG2525	BKN20800
3	E16	0.780453	0.882932	0.858969	0.920884	0.903605	0.738638	-0.935085	-0.369949	-0.594103	-0.356537	-0.446174	-1.19577	-0.594103	-0.446174	CG14513	BKN20896
32	A17	1.19227	1.14839	1.18591	1.34731	0.94843	0.876794	1.15597	0.883423	1.14062	2.11812	-0.180818	-0.489583	1.14062	-0.180818	place controls here	place controls here
3	E18	1.00711	1.07551	0.997749	0.971862	1.01265	1.02552	0.215792	0.539317	0.142259	-0.0607012	0.199346	0.270637	0.215792	0.199346	CG12858	BKN20897
3	E19	0.982703	1.10288	1.01221	1.05595	1.03048	1.05554	0.0918574	0.668527	0.218996	0.427301	0.304891	0.424089	0.218996	0.424089	CG4909	BKN20802
3	E2	1.17488	1.05617	1.04688	1.13656	0.997527	0.884147	1.06763	0.447995	0.402952	0.895104	0.109828	-0.451999	0.447995	0.109828	CG8679	BKN20889
3	E20	0.468344	0.54861	0.561659	0.59964	0.615051	0.307756	-2.51985	-1.94845	-2.17163	-2.22081	-2.15438	-3.39822	-2.17163	-2.22081	CG1554	BKN20898
3	E21	1.05097	1.29453	1.03969	1.025	1.11344	0.976902	0.438507	1.5734	0.364792	0.247681	0.796029	0.0221223	0.438507	0.247681	CG1258	BKN20803
3	E22	1.00953	0.904914	1.0477	0.938784	1.03919	0.978932	0.228054	-0.266158	0.407276	-0.252658	0.356493	0.0324947	0.228054	0.0324947	CG8355	BKN20899
3	E23	0.676161	0.656326	0.814874	1.07112	1.02451	0.730286	-1.46464	-1.43987	-0.828071	0.51531	0.269593	-1.23846	-1.43987	0.269593	CG7288	BKN20804
3	E24	0.954706	1.03913	1.00859	1.03646	1.06097	1.0172	-0.0503018	0.367552	0.199779	0.314204	0.485399	0.22809	0.199779	0.314204	CG17360	BKN20900
3	E3	1.16631	0.91508	1.04706	0.988692	1.00868	1.12571	1.02416	-0.218161	0.403921	0.0369725	0.175848	0.782764	0.403921	0.175848	CG10653	BKN20794
3	E4	1.06664	0.792499	1.06393	0.999518	1.0349	1.07706	0.518072	-0.796929	0.493428	0.0997971	0.331086	0.534053	0.493428	0.331086	CG7842	BKN20890
3	E5	1.05989	1.08326	1.16818	1.07478	1.08811	1.04062	0.483763	0.575892	1.04658	0.536549	0.646081	0.347792	0.575892	0.536549	CG18572	BKN20795
3	E6	0.803023	0.973248	1.02522	0.960653	0.960869	0.89362	-0.820484	0.0564794	0.288014	-0.125745	-0.107182	-0.403575	0.0564794	-0.125745	CG6603	BKN20891
27	E17	0.843442	0.116045	0.112938	1.08339	0.983922		-0.615254	-3.99081	-4.55253	0.586519	0.0292904	-4.97131	-3.99081	0.0292904	place controls here	place controls here
3	E8	0.438129	0.400439	0.380469	0.589944	0.600126	0.322486	-2.67327	-2.64805	-3.13302	-2.27707	-2.24273	-3.32293	-2.67327	-2.27707	CG7035	BKN20892
33	A17	0.973948	1.07382	1.19708	1.13027	1.07194	1.07646	0.0474014	0.53135	1.1999	0.858581	0.550325	0.531004	0.53135	0.550325	place controls here	place controls here
3	F1	0.99303	1.05053	0.921899	0.945412	0.855179	0.866177	0.144293	0.421385	-0.260196	-0.214196	-0.732853	-0.543849	0.144293	-0.543849	CG15609	BKN20985
3	F10	1.04739	1.02884	1.08393	1.05574	0.987498	0.730129	0.420296	0.318963	0.599542	0.42604	0.0504609	-1.23926	0.420296	0.0504609	CG2918	BKN21085
3	F11	1.03065	1.01214	1.00191	0.947106	1.01055	1.09201	0.335303	0.240132	0.164333	-0.204364	0.186938	0.610503	0.240132	0.186938	CG4088	BKN20990
3	F12	1.00324	1.14258	1.08077	0.997656	0.986711	1.03857	0.196139	0.855988	0.582756	0.0889916	0.0458033	0.337325	0.582756	0.0889916	CG9528	BKN21086
3	F13	0.889957	0.980158	0.921962	0.904527	1.02221	0.940896	-0.379069	0.0891083	-0.259866	-0.451463	0.255942	-0.161926	-0.259866	-0.161926	CG2890	BKN20991
3	F14	1.00471	1.05879	1.00816	1.1381	1.0028	1.10243	0.203577	0.460353	0.197516	0.904052	0.141039	0.663735	0.203577	0.663735	CG10590	BKN21087
3	F15	1.03688	1.01499	0.981348	0.946032	1.01809	0.960709	0.36697	0.253589	0.0552394	-0.210598	0.231578	-0.0606505	0.253589	-0.0606505	CG13185	BKN20992
3	F16	0.925088	0.969333	1.01321	1.07995	1.03657	1.10207	-0.200689	0.0379979	0.224293	0.566562	0.340952	0.661895	0.0379979	0.566562	CG17257	BKN21088
3	F17	1.05117	1.10966	0.968257	0.906154	1.01834	0.920651	0.43949	0.700554	-0.014221	-0.442019	0.233063	-0.265406	0.43949	-0.265406	CG11909	BKN20993
3	F18	0.924146	1.13851	1.016	0.979742	0.941133	0.975952	-0.205472	0.836752	0.239119	-0.014968	-0.224014	0.0172641	0.239119	-0.014968	CG42280	BKN21089
3	F19	0.994835	1.10894	0.960228	0.923793	0.971315	1.07593	0.153457	0.697143	-0.0568231	-0.339656	-0.0453383	0.528277	0.153457	-0.0453383	CG33130	BKN20994
3	F2	0.572951	0.665155	0.581379	0.658008	0.693964	0.440128	-1.98869	-1.39818	-2.06699	-1.88208	-1.68722	-2.7216	-1.98869	-1.88208	CG8309	BKN21081
3	F20	1.00216	0.484919	1.07644	1.07153	1.00346	1.04816	0.19066	-2.24917	0.559794	0.51772	0.14498	0.386359	0.19066	0.386359	CG5465	BKN21090
3	F21	1.05204	0.904113	0.994932	0.977153	1.00097	0.97593	0.443898	-0.269941	0.127314	-0.0299907	0.130211	0.0171508	0.127314	0.0171508	CG13401	BKN20995
3	F22	0.926266	0.967746	1.15101	1.04721	1.01485	0.980254	-0.194707	0.0305034	0.955451	0.376595	0.212402	0.0392538	0.0305034	0.212402	CG10122	BKN21091
3	F23	1.03474	0.938984	0.999386	0.893972	1.0286	1.05868	0.356069	-0.105298	0.150947	-0.512713	0.293787	0.440149	0.150947	0.293787	CG4976	BKN20996
3	F24	1.01936	1.13652	1.05906	1.04615	0.97668	0.900424	0.277964	0.827348	0.467556	0.370428	-0.0135784	-0.368796	0.467556	-0.0135784	CG7565	BKN21092
3	F3	1.08622	1.0299	0.980362	1.0324	0.991321	0.937122	0.617491	0.323957	0.0500056	0.290605	0.0730935	-0.181217	0.323957	0.0730935	CG3696	BKN20986
3	F4	0.97253	0.90089	0.99956	1.12692	1.06837	1.11376	0.0402049	-0.28516	0.151871	0.83914	0.529196	0.721654	0.0402049	0.721654	CG8591	BKN21082
3	F5	1.01546	1.00548	0.972622	0.999381	1.09196	1.15317	0.258184	0.208666	0.00893907	0.0990036	0.668872	0.9231	0.208666	0.668872	CG7210	BKN20987
3	F6	1.01921	1.02563	1.17132	1.11769	1.00754	1.0351	0.277229	0.30378	1.06324	0.785578	0.169086	0.319592	0.30378	0.319592	CG6729	BKN21083
3	F7	0.980398	0.996263	0.998554	0.925383	0.993567	0.931775	0.0801543	0.165146	0.146533	-0.33043	0.086388	-0.208548	0.146533	-0.208548	CG6184	BKN20988
3	F8	1.01432	0.998049	1.11316	1.05549	0.9925	1.01102	0.252384	0.17358	0.754653	0.424629	0.0800693	0.196494	0.252384	0.196494	CG10493	BKN21084
3	F9	0.990852	0.990419	0.863307	0.96088	0.982819	1.00566	0.133237	0.137554	-0.571088	-0.124431	0.0227587	0.169098	0.133237	0.0227587	CG10627	BKN20989
3	G1	1.00697	1.00474	0.989683	1.05744	1.02636	1.06882	0.215077	0.205168	0.0994649	0.435911	0.280501	0.491978	0.205168	0.435911	CG31692	BKN20805
49	E17	0.130261	0.234241	0.06566	0.939808	0.923243	1.01007	-4.23649	-3.43275	-4.80339	-0.246717	-0.329924	0.191661	-4.23649	-0.246717	place controls here	place controls here
3	G11	0.384142	0.358903	0.392924	0.708043	0.615798	0.264491	-2.94739	-2.84416	-3.06693	-1.59171	-2.14996	-3.61937	-2.94739	-2.14996	CG2637	BKN20810
3	G12	0.876469	1.04138	0.98023	0.991547	0.93606	0.8806	-0.447554	0.378189	0.0493037	0.0535411	-0.254048	-0.470129	0.0493037	-0.254048	CG11660	BKN20906
3	G13	1.00918	1.00119	1.03453	1.08596	1.04878	1.02506	0.22629	0.188427	0.337426	0.601439	0.413256	0.268292	0.22629	0.413256	CG10343	BKN20811
3	G14	1.05351	1.0754	0.971767	0.978449	1.00961	1.04135	0.451392	0.538776	0.00439989	-0.0224698	0.181366	0.351569	0.451392	0.181366	CG9617	BKN20907
3	G15	0.780899	0.830164	0.959747	1.06378	1.07921	0.893534	-0.932818	-0.619094	-0.0593756	0.472743	0.593356	-0.404017	-0.619094	0.472743	empty	empty
3	G16	1.04365	1.09009	1.12032	0.975984	0.978299	0.835067	0.401335	0.608167	0.792629	-0.0367759	-0.00399467	-0.702871	0.608167	-0.0367759	CG5954	BKN20908
34	A17	1.0075	1.15643	1.19551	1.02735	1.04259	1.10772	0.21777	0.921369	1.19159	0.261295	0.376572	0.690784	0.921369	0.376572	place controls here	place controls here
3	G18	0.860322	1.04289	0.944288	0.811327	1.02901	0.998308	-0.529541	0.385294	-0.141404	-0.992326	0.296229	0.131537	-0.141404	0.131537	CG10895	BKN20909
3	G19	0.751624	0.962525	0.794684	0.923721	0.905314	0.733577	-1.08147	0.00585125	-0.935201	-0.340076	-0.43606	-1.22163	-0.935201	-0.43606	CG5037	BKN20814
3	G2	1.07346	1.07384	1.02401	1.0353	0.96452	1.00847	0.552669	0.531419	0.281595	0.30745	-0.085564	0.183467	0.531419	0.183467	CG1764	BKN20901
3	G20	0.925972	0.57797	0.880511	0.893633	0.947744	0.900776	-0.196197	-1.80983	-0.4798	-0.514685	-0.184881	-0.367	-0.4798	-0.367	CG12153	BKN20910
3	G21	0.950127	0.861096	1.06998	1.04527	0.980954	0.960837	-0.0735477	-0.473046	0.525524	0.365333	0.0117193	-0.0599953	-0.0735477	0.0117193	CG9635	BKN20815
3	G22	0.998517	0.986249	0.974276	1.00252	1.03329	1.03713	0.172154	0.117864	0.017716	0.117216	0.32152	0.32999	0.117864	0.32152	CG13855	BKN20911
3	G23	1.01486	1.1236	1.01692	1.10173	1.0427	1.05065	0.255155	0.766349	0.243997	0.692936	0.377243	0.399102	0.255155	0.399102	CG10425	BKN20816
3	G24	0.948536	1.07757	1.0358	0.959317	1.04272	0.813695	-0.0816293	0.549061	0.344138	-0.1335	0.377385	-0.812111	0.344138	-0.1335	CG8019	BKN20912
3	G3	0.9235	0.939813	1.03851	0.977861	1.12549	0.959123	-0.208749	-0.101382	0.358526	-0.0258845	0.867343	-0.0687575	-0.101382	-0.0258845	CG7006	BKN20806
3	G4	1.0089	0.974484	0.995389	1.19828	1.05562	1.1132	0.224856	0.0623161	0.129738	1.25327	0.453744	0.718832	0.129738	0.718832	CG5792	BKN20902
3	G5	0.954669	1.0001	0.998507	0.948615	0.999343	1.01403	-0.0504882	0.183273	0.146285	-0.195609	0.120582	0.211904	0.146285	0.120582	CG14621	BKN20807
3	G6	0.96961	1.01764	0.980305	0.918209	0.984031	0.829136	0.0253746	0.266099	0.0497039	-0.372062	0.0299382	-0.733187	0.0497039	-0.372062	CG5495	BKN20903
3	G7	1.02271	0.990255	1.00942	0.964331	1.03309	0.97454	0.294999	0.136779	0.204185	-0.104403	0.320361	0.0100453	0.204185	0.0100453	CG6097	BKN20808
3	G8	1.03574	1.02621	1.04274	1.01143	0.921427	1.01165	0.361166	0.306563	0.381006	0.168916	-0.340672	0.199738	0.361166	0.168916	CG31232	BKN20904
35	A17	1.138	1.09586	1.08898	1.0933	1.10401	1.09479	0.880397	0.635374	0.626317	0.644017	0.740194	0.624681	0.635374	0.644017	place controls here	place controls here
3	H1	0.803532	0.34084	0.876687	0.924058	1.01898	1.06392	-0.817899	-2.92944	-0.500093	-0.338119	0.236825	0.466902	-0.817899	0.236825	empty	empty
3	H10	1.038	1.04944	1.06615	1.08749	1.01168	1.00266	0.372656	0.416204	0.50522	0.610302	0.193587	0.153757	0.416204	0.193587	CG10917	BKN21097
3	H11	0.994723	1.04963	1.00724	1.03217	1.01972	0.997839	0.152892	0.417132	0.192613	0.289285	0.241218	0.129137	0.192613	0.241218	CG10575	BKN21002
3	H12	0.930726	1.00247	0.998315	1.09412	1.09998	0.959687	-0.172059	0.194433	0.145265	0.648773	0.716312	-0.0658755	0.145265	0.648773	CG3309	BKN21098
3	H13	1.02204	1.06556	1.05759	1.07482	0.959205	0.96809	0.291616	0.492328	0.459758	0.536811	-0.117032	-0.0229227	0.459758	-0.0229227	CG5535	BKN21003
3	H14	0.99187	1.04838	1.021	1.08132	1.02893	0.9132	0.138404	0.411217	0.265644	0.574507	0.295744	-0.303493	0.265644	0.295744	CG3561	BKN21099
3	H15	1.06167	1.01022	1.00775	0.964186	0.920662	1.11554	0.492832	0.231028	0.195323	-0.105245	-0.345199	0.730773	0.231028	-0.105245	CG6637	BKN21004
3	H16	0.7923	0.929541	0.973881	0.925102	0.901973	0.75604	-0.874932	-0.149883	0.0156183	-0.332058	-0.455834	-1.10682	-0.149883	-0.455834	CG10648	BKN21100
3	H17	1.03958	1.01597	1.05871	1.03883	0.988553	1.01312	0.380669	0.258181	0.465697	0.327909	0.0567041	0.207253	0.380669	0.207253	CG31803	BKN21005
3	H18	0.842384	0.885349	0.873401	0.997979	0.967303	0.896723	-0.620625	-0.358535	-0.517528	0.0908658	-0.069093	-0.387717	-0.517528	-0.069093	CG5874	BKN21101
3	H19	0.995119	0.992051	1.00261	0.912724	1.00905	1.06007	0.154903	0.145261	0.168074	-0.403895	0.17803	0.447253	0.154903	0.17803	CG7966	BKN21006
3	H2	0.993975	1.07221	1.09706	1.02116	1.02626	1.02697	0.149093	0.523733	0.669186	0.225362	0.279909	0.278055	0.523733	0.278055	CG10064	BKN21093
3	H20	1.12375	1.01532	1.07965	1.04923	1.03187	1.10335	0.808057	0.25513	0.576816	0.388313	0.313164	0.668469	0.576816	0.388313	CG6198	BKN21102
3	H21	0.941264	0.938678	1.00507	1.02285	0.99643	1.0682	-0.118551	-0.106744	0.181096	0.235178	0.103338	0.488783	-0.106744	0.235178	CG10776	BKN21007
3	H22	1.00491	1.06895	1.05272	1.07094	1.1186	1.07554	0.2046	0.508344	0.433956	0.514254	0.826549	0.526312	0.433956	0.526312	CG8441	BKN21103
3	H23	0.98447	1.04341	1.08294	0.922776	0.980534	1.00074	0.10083	0.387735	0.594259	-0.345557	0.00923269	0.143965	0.387735	0.00923269	CG11396	BKN21008
3	H24	1.12018	1.15722	1.08434	1.09319	1.03086	1.22622	0.789896	0.925112	0.601707	0.643421	0.307161	1.29651	0.789896	0.643421	CG11533	BKN21104
3	H3	1.04331	0.682173	1.02827	1.00444	0.983759	1.02084	0.399611	-1.31783	0.304219	0.128333	0.0283255	0.246703	0.304219	0.128333	CG12913	BKN20998
3	H4	0.932007	0.957089	1.00044	0.917033	0.934675	0.6143	-0.165554	-0.0198157	0.156539	-0.378884	-0.262246	-1.83132	-0.0198157	-0.378884	CG2677	BKN21094
3	H5	0.887758	0.989544	0.940582	1.01778	0.982861	0.851386	-0.390233	0.133424	-0.161067	0.205773	0.0230089	-0.619454	-0.161067	0.0230089	CG11877	BKN20999
3	H6	1.07027	1.01307	0.999007	1.02909	1.02111	1.0532	0.536489	0.244511	0.148937	0.271417	0.249455	0.412113	0.244511	0.271417	CG9244	BKN21095
3	H7	0.975014	0.958439	0.965647	0.973991	0.942823	0.936372	0.0528188	-0.0134412	-0.0280731	-0.0483446	-0.214008	-0.185047	-0.0134412	-0.185047	CG1474	BKN21000
3	H8	1.01176	0.979232	0.960138	1.00483	1.07293	1.04805	0.239386	0.0847365	-0.0573032	0.130605	0.556207	0.385814	0.0847365	0.385814	CG7825	BKN21096
53	A16	0.923091	0.953378	0.946978	0.415759	0.419392	0.993475	-0.210825	-0.0373354	-0.127127	-3.28792	-3.31266	0.106833	-0.127127	-3.28792	CG5500	BKN32297
3	I1	1.06356	1.07698	1.01734	0.994543	1.04855	1.01583	0.502395	0.546234	0.246195	0.070924	0.411909	0.22111	0.502395	0.22111	CG33138	BKN20817
3	I10	1.00005	0.877289	0.995029	0.92436	1.00082	1.08265	0.179949	-0.396592	0.127829	-0.336364	0.129354	0.562665	0.127829	0.129354	CG32701	BKN20917
3	I11	1.00479	1.01749	0.998091	1.03023	1.08343	1.05649	0.203986	0.265376	0.144077	0.278034	0.618365	0.428958	0.203986	0.428958	CG2272	BKN20822
3	I12	1.04307	0.971399	1.00168	0.925178	1.03031	1.00078	0.39838	0.0477492	0.163145	-0.331619	0.303902	0.144196	0.163145	0.144196	CG31873	BKN20918
3	I13	1.01162	0.900245	0.942702	1.00288	1.0202	0.870198	0.238662	-0.288203	-0.14982	0.119304	0.244072	-0.5233	-0.14982	0.119304	CG17064	BKN20823
3	I14	0.995295	1.04129	0.990366	0.834759	0.997201	0.967095	0.155793	0.377752	0.103087	-0.856343	0.107902	-0.0280093	0.155793	-0.0280093	CG12259	BKN20919
3	I15	0.974376	1.00403	0.982781	1.13292	1.06137	1.23825	0.0495778	0.201809	0.0628424	0.873956	0.487781	1.35801	0.0628424	0.873956	CG4083	BKN20824
3	I16	1.04283	1.01345	1.05465	0.997732	1.11535	1.05439	0.397166	0.246287	0.444202	0.0894322	0.807333	0.418179	0.397166	0.418179	CG12189	BKN20920
36	A17	1.0431	1.00347	1.02343	1.17684	1.0894	1.04461	0.398544	0.199176	0.278531	1.12885	0.653726	0.368216	0.278531	0.653726	place controls here	place controls here
3	I18	0.981365	0.9672	1.00918	0.972119	1.08227	1.07284	0.0850617	0.0279232	0.202916	-0.0592095	0.611502	0.512493	0.0850617	0.512493	CG9456	BKN20921
3	I19	1.00032	1.03772	1.00307	1.01989	0.992572	1.00021	0.181287	0.360892	0.170476	0.218004	0.0805001	0.141252	0.181287	0.141252	CG7262	BKN20826
3	I2	0.976264	1.02074	1.05129	1.13246	0.934688	1.01292	0.0591616	0.280727	0.426327	0.871281	-0.26217	0.20621	0.280727	0.20621	CG1449	BKN20913
3	I20	0.891752	0.898407	0.861286	1.00197	1.02961	0.997871	-0.369955	-0.296883	-0.581813	0.114006	0.299779	0.129302	-0.369955	0.129302	CG6843	BKN20922
3	I21	0.984418	1.03477	1.04713	0.947927	0.930537	0.906839	0.100564	0.346965	0.404272	-0.199603	-0.286742	-0.336008	0.346965	-0.286742	CG32113	BKN20827
3	I22	0.636689	0.71888	0.86515	0.916976	0.924569	0.558177	-1.66506	-1.14452	-0.56131	-0.379216	-0.32207	-2.11819	-1.14452	-0.379216	CG1877	BKN20923
3	I23	1.13263	1.11325	1.17826	1.09393	1.02565	1.04365	0.853117	0.717488	1.10007	0.647688	0.276325	0.363297	0.853117	0.363297	CG11282	BKN20828
3	I24	0.980645	1.12569	1.07623	0.994445	0.927807	1.1446	0.0814059	0.776231	0.558696	0.0703555	-0.302903	0.879295	0.558696	0.0703555	CG18250	BKN20924
37	P6	0.206664	0.0325538	0.973985	1.00299	0.981988	1.1001	-3.84855	-4.38502	0.0161679	0.119958	0.0178446	0.651866	-3.84855	0.119958	empty	BKN34199
3	I4	0.991104	1.02145	1.03886	0.995426	0.978721	1.00772	0.134514	0.284062	0.360377	0.0760476	-0.00149746	0.17963	0.284062	0.0760476	CG11212	BKN20914
3	I5	0.967679	0.939338	1.00149	0.915999	0.9608	0.830561	0.015574	-0.103628	0.162125	-0.384885	-0.107589	-0.725904	0.015574	-0.384885	CG5748	BKN20819
3	I6	0.938923	0.962955	1.04536	0.986934	0.989497	0.714004	-0.130438	0.00788252	0.39487	0.02677	0.0622923	-1.32168	0.00788252	0.02677	CG9198	BKN20915
3	I7	1.02026	1.13763	1.14145	1.04917	1.08691	1.01288	0.282535	0.832619	0.90472	0.387962	0.638985	0.206011	0.832619	0.387962	CG1972	BKN20820
3	I8	0.929594	0.967086	0.908885	0.940476	0.973634	0.964481	-0.17781	0.0273882	-0.329253	-0.242841	-0.0316113	-0.0413692	-0.17781	-0.0413692	CG42270	BKN20916
37	A17	1.12816	1.21764	1.14561	1.21574	1.15705	1.0397	0.830424	1.21038	0.926803	1.35457	1.05422	0.343122	0.926803	1.05422	place controls here	place controls here
3	J1	0.957711	0.941062	0.897712	1.01942	0.947957	0.913865	-0.0350423	-0.0954877	-0.388532	0.215297	-0.183615	-0.300092	-0.0954877	-0.183615	CG3707	BKN21009
3	J10	1.01526	1.00457	0.97975	1.04769	0.985897	1.04774	0.257183	0.204379	0.0467599	0.379368	0.0409798	0.384214	0.204379	0.379368	CG6754	BKN21109
3	J11	0.997331	0.986469	0.884157	0.895555	0.989448	0.987625	0.166134	0.118905	-0.460455	-0.503531	0.0620026	0.0769328	0.118905	0.0620026	CG12070	BKN21014
3	J12	0.987751	1.02291	0.977892	1.00234	0.972176	1.07158	0.11749	0.290965	0.0368991	0.116196	-0.0402414	0.506091	0.11749	0.116196	CG31961	BKN21110
3	J13	0.966349	1.10338	1.02624	0.914637	1.06601	1.02497	0.00881847	0.670905	0.293416	-0.392792	0.515264	0.267795	0.293416	0.267795	CG11994	BKN21015
3	J14	1.0802	1.00626	1.0559	0.962678	0.957896	1.11366	0.586923	0.21237	0.450809	-0.113996	-0.124781	0.721174	0.450809	-0.113996	CG5884	BKN21111
3	J15	1.05835	1.01523	1.00013	0.932998	0.904675	1.1159	0.475985	0.254684	0.154903	-0.286235	-0.43984	0.732614	0.254684	-0.286235	CG1531	BKN21016
21	A9	0.476408	0.662805	0.589311	1.40302	1.30265	1.06619	-2.4789	-1.40928	-2.0249	2.44145	1.9161	0.478533	-2.0249	1.9161	place controls here	place controls here
3	J17	1.01552	0.990456	1.00174	0.950448	1.00033	0.975717	0.258466	0.137727	0.163449	-0.184969	0.126418	0.0160603	0.163449	0.0160603	CG1675	BKN21017
3	J18	1.02324	0.997901	1.00903	1.05345	1.02445	0.963394	0.297698	0.17288	0.202098	0.41275	0.269195	-0.0469247	0.202098	0.269195	CG4420	BKN21113
3	J19	1.07979	1.11455	1.00586	1.00198	1.12823	1.04973	0.584824	0.723658	0.185319	0.114081	0.883594	0.394356	0.584824	0.394356	CG31019	BKN21018
3	J2	1.0387	1.03859	0.919903	0.958996	0.93086	0.887013	0.376169	0.364979	-0.270789	-0.135366	-0.284827	-0.437347	0.364979	-0.284827	CG8013	BKN21105
3	J20	1.06602	0.264219	0.998089	1.06963	1.03389	1.04303	0.514915	-3.29121	0.144066	0.506659	0.325074	0.360115	0.144066	0.360115	CG8152	BKN21114
3	J21	1.036	0.281525	1.07325	0.955826	1.00679	1.00795	0.362466	-3.2095	0.542851	-0.153763	0.164645	0.180813	0.362466	0.164645	CG9986	BKN21019
3	J22	1.01586	1.01313	1.07227	0.99748	1.01805	1.11252	0.260197	0.244803	0.537694	0.0879718	0.231304	0.715349	0.260197	0.231304	CG31291	BKN21115
3	J23	0.880945	0.888669	0.990479	0.816702	0.788932	0.50644	-0.424825	-0.342859	0.103689	-0.961135	-1.12502	-2.38265	-0.342859	-1.12502	CG4567	BKN21020
3	J24	0.791943	0.952753	0.900637	0.919411	0.851175	0.783133	-0.876745	-0.0402849	-0.373015	-0.365083	-0.756556	-0.968328	-0.373015	-0.756556	CG6404	BKN21116
3	J3	0.946177	1.02286	1.00784	1.03007	1.01556	1.01334	-0.0936078	0.290724	0.195827	0.277123	0.216602	0.208352	0.195827	0.216602	CG17669	BKN21010
3	J4	1.03166	1.04444	0.994568	0.970641	1.01267	1.10924	0.340462	0.392621	0.12538	-0.0677836	0.199469	0.698577	0.340462	0.199469	CG7642	BKN21106
3	J5	0.893194	0.87213	0.890246	0.925386	0.959998	0.81752	-0.362634	-0.42095	-0.42815	-0.330412	-0.112336	-0.792562	-0.42095	-0.330412	CG11857	BKN21011
3	J6	0.999878	0.92202	0.983783	0.972822	1.04762	1.12698	0.179066	-0.185394	0.0681555	-0.0551268	0.406388	0.789235	0.0681555	0.406388	CG6504	BKN21107
3	J7	1.05936	1.07213	0.947882	1.03999	0.99736	1.00696	0.481065	0.523332	-0.122335	0.334661	0.10884	0.175736	0.481065	0.175736	CG5483	BKN21012
3	J8	0.936361	1.03288	1.01323	0.930045	0.927415	0.759473	-0.143446	0.338017	0.224417	-0.303372	-0.305221	-1.08927	0.224417	-0.305221	CG7845	BKN21108
3	J9	1.00411	1.00195	0.917541	0.998776	0.957745	0.925458	0.200572	0.191985	-0.283323	0.0954889	-0.125675	-0.240838	0.191985	-0.125675	CG32210	BKN21013
3	K1	1.02364	1.01852	0.90737	0.893164	0.913474	0.945598	0.299728	0.270238	-0.337287	-0.517404	-0.387752	-0.137891	0.270238	-0.387752	CG5798	BKN20829
3	K10	0.999948	1.00979	0.963749	1.12987	0.999175	0.839159	0.179421	0.229022	-0.0381412	0.856257	0.119587	-0.681956	0.179421	0.119587	CG32295	BKN20929
3	K11	1.00551	0.99765	1.04693	1.0444	1.01805	1.00216	0.207672	0.171695	0.403206	0.36028	0.23131	0.151233	0.207672	0.23131	CG33134	BKN20834
3	K12	0.996759	1.00758	0.988644	0.958322	1.04919	0.983636	0.163231	0.218583	0.0939505	-0.139273	0.415689	0.056543	0.163231	0.056543	CG15403	BKN20930
3	K13	0.964512	0.99553	0.934977	1.01643	0.965801	0.963838	-0.000510452	0.161684	-0.190805	0.197929	-0.0779818	-0.0446549	-0.000510452	-0.0446549	CG3225	BKN20835
3	K14	0.969214	1.0101	0.951219	0.927008	0.929148	0.831089	0.0233653	0.230481	-0.104624	-0.320998	-0.294964	-0.723201	0.0233653	-0.320998	CG7015	BKN20931
3	K15	0.864913	0.838675	1.03556	1.0149	0.931172	0.80214	-0.506233	-0.578907	0.342889	0.189066	-0.28298	-0.871177	-0.506233	-0.28298	CG9874	BKN20836
3	K16	1.00857	0.99111	0.954002	1.13322	1.08926	1.03688	0.223198	0.140818	-0.0898589	0.875732	0.652855	0.328689	0.140818	0.652855	CG4030	BKN20932
38	A17	1.07149	1.19453	0.992216	1.11001	0.971988	0.873745	0.542671	1.10127	0.112901	0.741032	-0.0413568	-0.505168	0.542671	-0.0413568	place controls here	place controls here
3	K18	0.995893	0.954276	1.03677	0.999322	1.04177	1.0009	0.158831	-0.0330962	0.349281	0.098657	0.371716	0.144784	0.158831	0.144784	CG8112	BKN20933
3	K19	1.05759	1.06807	1.09042	1.11244	1.07293	1.10191	0.472121	0.504181	0.633949	0.755106	0.556216	0.661101	0.504181	0.661101	CG9648	BKN20838
3	K2	0.239104	0.190716	0.211951	0.636987	0.529272	0.307021	-3.68383	-3.63826	-4.02717	-2.00407	-2.66218	-3.40198	-3.68383	-2.66218	CG12750	BKN20925
3	K20	0.81096	0.918914	0.885335	0.875477	0.913205	0.592737	-0.780185	-0.200057	-0.454208	-0.620047	-0.389348	-1.94154	-0.454208	-0.620047	CG5067	BKN20934
3	K21	0.999343	1.04829	1.02051	0.914148	0.91319	1.00688	0.176349	0.410798	0.263034	-0.395628	-0.389434	0.175354	0.263034	-0.389434	CG11061	BKN20839
3	K22	0.979001	1.03769	0.996274	0.976697	0.958379	1.07003	0.0730604	0.360723	0.134436	-0.0326405	-0.121919	0.498168	0.134436	-0.0326405	CG10362	BKN20935
3	K23	0.985137	1.10388	1.10289	1.10517	1.02523	0.99926	0.104215	0.673271	0.700148	0.7129	0.273806	0.136405	0.673271	0.273806	CG5124	BKN20840
3	K24	1.10095	1.11595	1.03454	1.00844	0.996835	1.02664	0.692276	0.730229	0.337471	0.151574	0.105732	0.276339	0.692276	0.151574	CG8594	BKN20936
3	K3	1.00995	1.05781	1.02292	0.974497	1.06419	1.00226	0.23019	0.455744	0.275819	-0.045407	0.504457	0.151731	0.275819	0.151731	CG42575	BKN20830
3	K4	0.972488	0.978551	1.02444	1.00048	1.00513	0.862106	0.039992	0.0815199	0.283883	0.10539	0.154849	-0.564662	0.0815199	0.10539	CG3325	BKN20926
3	K5	1.03688	0.999898	1.0256	1.06974	0.952574	1.02273	0.366929	0.182309	0.290041	0.507292	-0.156284	0.256395	0.290041	0.256395	CG13016	BKN20831
3	K6	0.980116	0.989301	0.901912	1.08349	1.11518	1.11745	0.0787228	0.132275	-0.366251	0.5871	0.806334	0.740556	0.0787228	0.740556	CG3001	BKN20927
3	K7	1.01655	0.95023	1.00959	1.0469	0.982248	1.01216	0.263721	-0.0521978	0.205083	0.374751	0.0193781	0.202332	0.205083	0.202332	CG6230	BKN20832
3	K8	1.03259	1.02298	0.96554	1.0037	1.03487	1.01822	0.345145	0.291311	-0.0286372	0.124051	0.33089	0.233332	0.291311	0.233332	CG7066	BKN20928
39	A17	1.11435	1.14271	1.13054	1.12128	0.989042	1.02965	0.760315	0.856588	0.846827	0.806411	0.0595996	0.291754	0.846827	0.291754	place controls here	place controls here
3	L1	0.884542	0.995261	1.07636	1.07975	0.974011	1.05819	-0.406565	0.160414	0.559371	0.565433	-0.0293794	0.437604	0.160414	0.437604	empty	empty
3	L10	1.03964	0.998122	1.02338	1.00236	1.05827	1.05689	0.38096	0.173924	0.278253	0.116268	0.469447	0.430984	0.278253	0.430984	CG32281	BKN21121
3	L11	0.840994	0.98979	0.937485	0.865223	0.873497	0.777204	-0.627682	0.134584	-0.177497	-0.679552	-0.62441	-0.998639	-0.177497	-0.679552	CG6443	BKN21026
3	L12	1.03375	1.07869	1.09598	0.992928	1.01965	1.10194	0.351061	0.554348	0.663455	0.061555	0.240771	0.661273	0.554348	0.240771	CG6851	BKN21122
3	L13	0.891581	0.993551	1.03602	0.9698	1.07303	1.0587	-0.37082	0.152341	0.345309	-0.0726634	0.556826	0.440246	0.152341	0.440246	empty	empty
3	L14	0.960455	0.979493	0.966876	1.00658	1.08546	1.03044	-0.0211095	0.0859676	-0.0215509	0.140754	0.630382	0.295792	-0.0211095	0.295792	CG17762	BKN21123
3	L15	0.873206	0.853527	0.999868	0.947078	0.969761	0.853151	-0.464121	-0.508784	0.153506	-0.204524	-0.054538	-0.610434	-0.464121	-0.204524	CG14215	BKN21028
3	L16	1.0267	1.02036	1.01351	1.06515	1.02233	1.07581	0.31528	0.278902	0.225865	0.480664	0.256683	0.527666	0.278902	0.480664	CG7568	BKN21124
3	L17	0.984485	0.979535	0.998258	0.915438	0.981859	0.950733	0.100904	0.0861656	0.144961	-0.388143	0.0170799	-0.111644	0.100904	-0.111644	CG11759	BKN21029
3	L18	1.02561	1.02016	1.03304	1.00459	0.925343	1.0058	0.309707	0.277958	0.329528	0.129206	-0.31749	0.16982	0.309707	0.129206	CG8340	BKN21125
3	L19	1.02197	1.07022	1.05239	1.00628	1.04761	0.999791	0.291263	0.514338	0.432205	0.139017	0.40633	0.139119	0.432205	0.139119	CG9212	BKN21030
3	L2	0.962304	1.13513	1.07044	0.998566	1.09155	0.898923	-0.0117187	0.820818	0.527936	0.0942739	0.666447	-0.376472	0.527936	0.0942739	CG5222	BKN21117
3	L20	1.04514	0.997189	1.00191	1.04522	0.98753	0.970525	0.408895	0.16952	0.164344	0.365046	0.0506524	-0.0104777	0.16952	0.0506524	CG13393	BKN21126
3	L21	1.04443	1.08023	0.966205	0.937263	0.944386	1.00972	0.40527	0.561597	-0.0251087	-0.261487	-0.204755	0.189851	0.40527	-0.204755	CG12891	BKN21031
3	L22	0.994302	1.0421	0.966247	1.0781	1.05021	1.08918	0.150752	0.381564	-0.0248884	0.555814	0.421718	0.596043	0.150752	0.555814	CG6013	BKN21127
3	L23	1.02985	0.994504	1.02355	0.940981	0.96239	1.06002	0.331256	0.15684	0.279151	-0.239909	-0.0981758	0.446957	0.279151	-0.0981758	CG8208	BKN21032
3	L24	1.07288	1.05625	0.991411	1.04501	1.00317	0.991027	0.549755	0.448359	0.10863	0.363806	0.143209	0.0943199	0.448359	0.143209	CG8980	BKN21128
3	L3	0.990053	1.12456	1.05938	0.995565	0.971566	1.00324	0.12918	0.770899	0.4693	0.0768547	-0.0438571	0.156738	0.4693	0.0768547	CG1332	BKN21022
3	L4	0.797066	0.768962	0.885033	0.93838	0.94373	0.780174	-0.850731	-0.908058	-0.45581	-0.255002	-0.208639	-0.983454	-0.850731	-0.255002	CG9633	BKN21118
3	L5	0.98454	0.999495	1.06247	1.11381	1.00066	0.972554	0.101186	0.180405	0.485681	0.763068	0.128359	-0.000103448	0.180405	0.128359	CG1107	BKN21023
3	L6	1.00012	0.998608	0.957069	0.996668	0.998937	0.921746	0.180304	0.17622	-0.0735847	0.0832598	0.118176	-0.259808	0.17622	0.0832598	CG9135	BKN21119
3	L7	0.959216	1.00182	1.02681	0.999973	0.957596	0.967213	-0.0273991	0.191362	0.296444	0.102439	-0.126554	-0.0274063	0.191362	-0.0274063	CG5871	BKN21024
3	L8	1.05936	1.023	0.998342	1.00285	1.12109	1.06047	0.481082	0.291368	0.145408	0.119121	0.841316	0.449277	0.291368	0.449277	CG4995	BKN21120
3	L9	0.995886	1.00011	1.04566	1.00122	0.965334	0.909356	0.158798	0.183331	0.396485	0.109699	-0.0807501	-0.32314	0.183331	-0.0807501	CG3506	BKN21025
3	M1	1.09472	0.958572	1.03742	0.910499	0.953692	0.984168	0.660614	-0.0128101	0.352748	-0.416807	-0.149664	0.0592609	0.352748	-0.149664	CG12241	BKN20841
3	M10	0.949004	0.993139	0.928871	0.878784	1.01195	1.09498	-0.0792536	0.150397	-0.223207	-0.600855	0.195229	0.625662	-0.0792536	0.195229	CG32443	BKN20941
3	M11	0.902568	1.00235	1.11412	0.998543	0.917903	0.674547	-0.315035	0.193886	0.759708	0.0941362	-0.361531	-1.52337	0.193886	-0.361531	CG8211	BKN20846
3	M12	0.960219	0.959572	0.922686	0.936805	0.909397	1.10546	-0.0223052	-0.0080883	-0.25602	-0.264144	-0.411889	0.679222	-0.0223052	-0.264144	CG4199	BKN20942
3	M13	1.05095	0.979574	0.960562	1.04777	0.921186	1.08289	0.43839	0.0863499	-0.0550508	0.379841	-0.342097	0.563892	0.0863499	0.379841	CG12792	BKN20847
3	M14	0.943131	0.918802	0.981975	0.860891	0.902951	0.730326	-0.109074	-0.200585	0.0585667	-0.704696	-0.45005	-1.23825	-0.109074	-0.704696	CG8334	BKN20943
3	M15	1.09819	1.03038	1.04851	1.14544	1.0332	1.15328	0.678272	0.326229	0.411592	0.946641	0.321033	0.923671	0.411592	0.923671	CG9384	BKN20848
3	M16	1.02977	1.0453	0.965497	1.05317	0.949545	1.19324	0.330853	0.396687	-0.0288664	0.411127	-0.174219	1.12795	0.330853	0.411127	CG33087	BKN20944
3	M17	1.09737	1.01621	1.04362	1.48582	1.2527	1.19044	0.674089	0.259306	0.385635	2.92197	1.6204	1.1136	0.385635	1.6204	dome	dome
3	M18	1.02176	0.924446	0.973181	0.87946	0.993797	0.910017	0.290164	-0.173936	0.0119017	-0.596931	0.0877478	-0.319765	0.0119017	-0.319765	CG8830	BKN20945
3	M19	0.954445	0.998299	0.997386	1.06393	1.01937	0.901436	-0.051625	0.17476	0.140336	0.473592	0.23916	-0.363626	0.140336	0.23916	CG10542	BKN20850
3	M2	1.08242	1.00399	1.02571	0.966123	0.901227	0.889637	0.598155	0.201627	0.290647	-0.0940037	-0.460256	-0.423937	0.290647	-0.423937	CG31368	BKN20937
3	M20	0.974327	1.05238	1.05397	0.987816	1.02622	0.984756	0.0493287	0.430117	0.440544	0.0318867	0.279669	0.0622637	0.430117	0.0622637	CG7246	BKN20946
3	M21	0.843777	0.96635	1.02146	1.12121	1.12714	0.99312	-0.613551	0.0239128	0.268094	0.805991	0.877118	0.105017	0.0239128	0.805991	CG8939	BKN20851
3	M22	0.307515	0.277849	0.369157	0.686873	0.748789	0.413126	-3.33647	-3.22686	-3.19304	-1.71456	-1.36267	-2.85962	-3.22686	-1.71456	CG6841	BKN20947
3	M23	0.797396	0.743116	0.868439	1.05404	0.965042	0.761824	-0.849052	-1.03009	-0.543856	0.416226	-0.0824768	-1.07725	-0.849052	-0.0824768	CG8651	BKN20852
3	M24	0.944697	0.967256	1.01476	0.992221	1.09516	0.776035	-0.101121	0.0281893	0.232539	0.0574492	0.687825	-1.00461	0.0281893	0.0574492	CG5469	BKN20948
3	M3	1.05186	1.09702	1.05372	0.995152	1.07999	0.997741	0.443015	0.640873	0.439228	0.0744604	0.597982	0.128639	0.443015	0.128639	CG15914	BKN20842
3	M4	0.968361	1.0299	0.942082	1.05056	0.979302	1.14606	0.0190374	0.323984	-0.153105	0.396025	0.00194288	0.886763	0.0190374	0.396025	CG5262	BKN20938
28	E17	0.874443	0.0736941	0.0900701	1.00582	0.935067	0.894271	-0.45784	-4.19077	-4.67387	0.136341	-0.259925	-0.40025	-4.19077	-0.259925	place controls here	place controls here
3	M6	0.992143	1.04041	1.00703	0.990742	0.906375	1.02966	0.139791	0.373579	0.19153	0.0488681	-0.429778	0.291818	0.19153	0.0488681	CG7507	BKN20939
3	M7	1.00712	0.99962	1.07976	1.03048	1.10889	1.03293	0.215819	0.180996	0.577425	0.279499	0.769086	0.308483	0.215819	0.308483	CG18374	BKN20844
3	M8	1.02914	1.00109	1.00166	0.997152	1.03201	0.988984	0.327639	0.187916	0.163002	0.086067	0.313971	0.0838768	0.187916	0.086067	CG4525	BKN20940
40	A17	0.581688	1.33187	1.09582	1.164	1.11877	1.03014	-1.94433	1.74972	0.66263	1.0543	0.827589	0.294231	0.66263	0.827589	place controls here	place controls here
3	N1	1.08246	0.962702	1.01065	1.00538	0.880491	0.982423	0.598386	0.00669014	0.210707	0.133797	-0.583006	0.0503391	0.210707	0.0503391	CG2107	BKN21033
3	N10	1.01558	0.898164	1.04183	1.08136	1.08169	0.872013	0.258801	-0.298027	0.376161	0.574741	0.608086	-0.514018	0.258801	0.574741	CG5912	BKN21133
3	N11	0.932718	1.0057	0.919352	1.26696	0.900128	0.92536	-0.161945	0.209682	-0.273714	1.65184	-0.466762	-0.241337	-0.161945	-0.241337	CG32226	BKN21038
3	N12	1.05624	0.997534	1.03096	1.04213	1.04058	1.03163	0.465264	0.171149	0.318485	0.347113	0.364677	0.30185	0.318485	0.347113	CG17598	BKN21134
3	N13	0.990821	1.06632	0.973763	1.03021	0.994235	1.0538	0.13308	0.495939	0.0149933	0.277913	0.0903429	0.415167	0.13308	0.277913	CG6766	BKN21039
3	N14	1.02402	0.993735	1.01122	1.00708	1.04838	1.03947	0.30164	0.153211	0.213752	0.14366	0.410896	0.341917	0.213752	0.341917	CG33057	BKN21135
3	N15	0.791357	0.637707	0.884176	0.922193	0.891526	0.580704	-0.879719	-1.52778	-0.460358	-0.348944	-0.517685	-2.00304	-0.879719	-0.517685	CG1965	BKN21040
53	P5	0.956799	1.01994	1.04182	0.418873	0.416048	1.00015	-0.0396732	0.276934	0.376079	-3.26984	-3.33245	0.140968	0.276934	-3.26984	CG17271	BKN33913
3	N17	0.983136	0.881014	0.956332	1.00953	0.945086	0.993242	0.0940574	-0.379004	-0.0774988	0.157927	-0.200612	0.105644	-0.0774988	0.105644	CG7831	BKN21041
3	N18	1.08804	1.0021	1.0497	1.00068	0.951654	0.9991	0.626693	0.192702	0.417925	0.106531	-0.16173	0.135586	0.417925	0.106531	CG7099	BKN21137
3	N19	1.05792	1.0012	1.01775	1.16756	0.93665	0.982817	0.47378	0.188451	0.248403	1.07502	-0.250551	0.0523535	0.248403	0.0523535	CG3709	BKN21042
3	N2	1.02051	0.996011	1.14745	0.95811	1.07806	0.991532	0.283839	0.163955	0.936579	-0.140504	0.586569	0.0969035	0.283839	0.0969035	CG9155	BKN21129
3	N20	0.82625	0.869224	0.829527	0.90275	0.882082	0.817483	-0.702547	-0.434669	-0.750323	-0.461776	-0.573591	-0.79275	-0.702547	-0.573591	CG12261	BKN21138
3	N21	1.00036	1.06825	0.986613	1.03373	1.06188	1.1253	0.181491	0.505047	0.0831733	0.298355	0.490804	0.780658	0.181491	0.490804	CG5658	BKN21043
3	N22	1.05679	1.08481	1.03906	1.03168	1.01234	1.07402	0.468059	0.5832	0.361465	0.286456	0.197501	0.518538	0.468059	0.286456	CG12787	BKN21139
3	N23	1.07233	0.963384	0.977996	1.0423	1.03792	1.07166	0.546959	0.00990824	0.0374524	0.348092	0.348937	0.506498	0.0374524	0.348937	CG8199	BKN21044
3	N24	0.866093	0.888907	0.842184	1.00556	0.992997	0.632178	-0.50024	-0.341735	-0.683164	0.134832	0.0830126	-1.73993	-0.50024	0.0830126	CG5790	BKN21140
3	N3	1.03162	0.970034	0.992156	1.02748	1.03763	0.870654	0.340235	0.0413071	0.112583	0.262077	0.347261	-0.520966	0.112583	0.262077	CG8485	BKN21034
3	N4	0.958189	1.02261	1.03644	0.942746	1.00173	0.870047	-0.0326147	0.289541	0.347574	-0.229665	0.134731	-0.524069	0.289541	-0.229665	CG6819	BKN21130
3	N5	1.01593	1.03356	1.04764	0.893866	0.871075	1.02925	0.260568	0.34125	0.40697	-0.513329	-0.638752	0.289691	0.34125	-0.513329	CG31534	BKN21035
3	N6	0.974654	1.00469	0.951106	1.00333	1.00106	1.12893	0.0509878	0.204957	-0.105224	0.121928	0.130765	0.799235	0.0509878	0.130765	CG30421	BKN21131
3	N7	1.03344	0.93144	1.00145	1.02036	1.04464	0.993045	0.349496	-0.140916	0.161877	0.220733	0.388748	0.104635	0.161877	0.220733	CG8202	BKN21036
3	N8	0.939918	0.914675	1.00888	0.961371	1.12394	1.23037	-0.125387	-0.220072	0.20134	-0.12158	0.858192	1.31773	-0.125387	0.858192	CG6016	BKN21132
3	N9	0.908227	0.942554	0.899161	0.956361	0.939113	0.767653	-0.286301	-0.0884413	-0.380847	-0.150653	-0.235971	-1.04746	-0.286301	-0.235971	CG5529	BKN21037
28	O9	0.964233	0.108019	0.0984009	1.11162	0.962226	0.888727	-0.00192741	-4.02871	-4.62967	0.750384	-0.0991477	-0.428589	-4.02871	-0.0991477	place controls here	place controls here
3	O10	0.980419	1.04727	1.15701	0.959679	1.08915	0.997345	0.0802608	0.405985	0.987309	-0.131398	0.65224	0.126614	0.405985	0.126614	CG14224	BKN20953
3	O11	0.952444	1.04628	0.983723	1.07746	1.07172	1.12019	-0.0617859	0.401305	0.0678383	0.552136	0.549046	0.75453	0.0678383	0.552136	CG13398	BKN20858
3	O12	1.07172	0.935959	1.10568	0.972548	1.02839	0.924232	0.543848	-0.119581	0.714957	-0.0567158	0.292561	-0.2471	0.543848	-0.0567158	CG2070	BKN20954
3	O13	1.05516	1.02127	1.05726	1.10939	0.952675	1.05012	0.45975	0.283221	0.45803	0.737386	-0.15569	0.396365	0.45803	0.396365	CG31152	BKN20859
3	O14	1.01495	1.10315	1.02124	1.25716	0.906995	0.969558	0.255603	0.669828	0.266917	1.59498	-0.42611	-0.0154208	0.266917	-0.0154208	CG11111	BKN20955
3	O15	0.889271	0.947231	0.975611	1.07035	1.05132	0.874995	-0.38255	-0.0663565	0.0247948	0.510878	0.428298	-0.498776	-0.0663565	0.428298	CG8233	BKN20860
3	O16	0.96318	0.953631	0.993258	0.971051	0.860897	0.94939	-0.00727366	-0.0361415	0.11843	-0.0654048	-0.699	-0.11851	-0.00727366	-0.11851	CG10898	BKN20956
41	A17	1.17624	1.13533	1.05096	1.07036	1.06289	0.966148	1.07458	0.821764	0.424573	0.510932	0.496781	-0.0328471	0.821764	0.496781	place controls here	place controls here
3	O18	0.952496	0.928108	0.941995	0.993232	0.943973	1.00929	-0.0615186	-0.156648	-0.153569	0.0633181	-0.207204	0.187675	-0.153569	0.0633181	CG5045	BKN20957
3	O19	1.03062	1.07002	0.944971	1.04949	1.00743	1.02944	0.335155	0.513377	-0.137779	0.389779	0.168441	0.290674	0.335155	0.290674	CG2906	BKN20862
20	H14	0.255555	0.225615	0.212952	1.06026	1.02846	1.008	-3.6003	-3.47348	-4.02186	0.452297	0.29295	0.181092	-3.6003	0.29295	CG5793	BKN27627
3	O20	1.02681	1.00281	1.01489	0.998033	0.916821	1.0343	0.315832	0.196062	0.233194	0.0911811	-0.367938	0.31549	0.233194	0.0911811	CG7314	BKN20958
3	O21	0.927412	0.412802	0.905851	1.03959	1.0334	0.97805	-0.188885	-2.58967	-0.345348	0.332328	0.322216	0.0279872	-0.345348	0.322216	CG9045	BKN20863
3	O22	1.00148	1.06184	1.0455	0.953382	0.908197	1.0328	0.187216	0.474786	0.395621	-0.167945	-0.418991	0.307843	0.395621	-0.167945	CG3299	BKN20959
3	O23	1.09	1.04512	1.05039	1.09234	0.979131	1.04433	0.636661	0.395843	0.421548	0.638465	0.000927989	0.366789	0.421548	0.366789	CG5355	BKN20864
3	O24	1.0991	0.985334	0.982436	0.923781	0.950417	1.08185	0.68289	0.113545	0.0610079	-0.339727	-0.169056	0.558576	0.113545	-0.169056	CG11838	BKN20960
3	O3	0.911861	0.906356	0.976591	1.0161	0.966791	0.770889	-0.267851	-0.259349	0.0299953	0.196046	-0.0721237	-1.03092	-0.259349	-0.0721237	CG6382	BKN20854
3	O4	1.04341	1.18615	0.98664	0.887804	0.998267	0.989278	0.400114	1.06169	0.0833144	-0.54851	0.11421	0.0853822	0.400114	0.0853822	CG17336	BKN20950
3	O5	1.04235	1.10599	1.06463	1.03664	1.02527	1.05548	0.394744	0.683235	0.497129	0.315249	0.274094	0.423785	0.497129	0.315249	CG5498	BKN20855
3	O6	1.06509	1.14207	1.00241	1.0214	1.01754	1.0155	0.510178	0.853585	0.166989	0.2268	0.228305	0.219397	0.510178	0.2268	CG31381	BKN20951
3	O7	1.02521	1.04524	1.00573	1.0942	1.00845	1.02075	0.307703	0.396401	0.184592	0.649277	0.174522	0.24623	0.307703	0.24623	CG2125	BKN20856
3	O8	1.02847	1.01455	0.984829	0.908002	1.03209	0.961774	0.324261	0.251501	0.073707	-0.431294	0.314432	-0.0552065	0.251501	-0.0552065	CG10286	BKN20952
42	A17	1.00865	1.02067	1.04345	0.721165	1.21899	1.10232	0.223627	0.280373	0.384735	-1.51556	1.42089	0.663216	0.280373	0.663216	place controls here	place controls here
46	A1	0.498537	0.553645	0.562769	1.01046	1.62899	1.30625	-2.36654	-1.92468	-2.16574	0.163324	3.848	1.70558	-2.16574	1.70558	empty	BKN42305
3	P10	1.03956	1.07066	1.1446	0.975723	1.07235	1.09687	0.380573	0.516422	0.921463	-0.03829	0.552773	0.635319	0.516422	0.552773	CG9655	BKN21145
3	P11	1.00267	0.942874	0.985455	0.971738	0.981057	0.870704	0.193236	-0.0869285	0.077031	-0.0614198	0.0123305	-0.520713	0.077031	-0.0614198	CG31855	BKN21050
3	P12	1.13566	0.179008	1.03037	1.11848	0.956222	0.999215	0.868494	-3.69353	0.31537	0.790145	-0.134691	0.136175	0.31537	0.136175	CG13778	BKN21146
3	P13	1.08174	1.12776	1.13007	0.964912	0.973886	1.03906	0.594737	0.786007	0.844348	-0.101033	-0.030124	0.339846	0.786007	-0.030124	CG16733	BKN21051
3	P14	0.889307	0.868476	0.855172	1.00054	0.933528	0.892391	-0.382368	-0.438201	-0.614251	0.105711	-0.269038	-0.409858	-0.438201	-0.269038	CG8036	BKN21147
3	P15	1.16008	1.02569	1.05109	1.02579	0.964627	1.0477	0.99253	0.304078	0.425283	0.252255	-0.0849342	0.383985	0.425283	0.252255	CG6539	BKN21052
3	P16	0.991852	1.01472	0.924091	1.0036	1.0367	1.0332	0.138315	0.252297	-0.248569	0.123489	0.34175	0.309879	0.138315	0.309879	CG6173	BKN21148
3	P17	1.09277	1.0022	0.949926	0.990465	0.999671	1.00676	0.650748	0.193201	-0.111486	0.0472602	0.122523	0.174727	0.193201	0.122523	CG4300	BKN21053
3	P18	1.00626	1.01379	1.00225	1.10636	1.11481	1.08867	0.211455	0.247903	0.166151	0.719857	0.804134	0.593437	0.211455	0.719857	CG8497	BKN21149
3	P19	1.03523	0.998801	0.942143	0.998021	0.939881	0.759978	0.358581	0.177131	-0.152781	0.0911066	-0.231427	-1.08669	0.177131	-0.231427	CG9606	BKN21054
3	P2	1.0578	0.942998	0.975991	1.09878	1.05817	1.03822	0.473158	-0.0863467	0.0268147	0.675815	0.468838	0.335538	0.0268147	0.468838	CG32082	BKN21141
3	P20	1.03924	1.0282	1.02883	1.14101	1.11906	1.0628	0.37895	0.315942	0.307201	0.920937	0.829289	0.461206	0.315942	0.829289	CG11329	BKN21150
3	P21	0.717043	0.847821	0.766455	0.831109	0.854309	0.537216	-1.25705	-0.535725	-1.08498	-0.877527	-0.738	-2.22534	-1.08498	-0.877527	CG3194	BKN21055
3	P22	0.885508	0.986866	1.00203	1.11559	0.986023	0.942444	-0.401659	0.120779	0.165002	0.773399	0.041731	-0.154014	0.120779	0.041731	CG12072	BKN21151
3	P23	1.03643	1.04234	1.06728	0.955445	0.947082	0.993904	0.364645	0.382678	0.511199	-0.155969	-0.188799	0.109027	0.382678	-0.155969	CG8435	BKN21056
3	P24	0.963482	0.8878	0.92178	1.08684	1.06545	1.05169	-0.00573702	-0.346961	-0.260828	0.606528	0.511919	0.404413	-0.260828	0.511919	CG6549	BKN21152
3	P3	0.40512	0.40115	0.460398	0.68959	0.627071	0.35296	-2.84087	-2.64469	-2.70891	-1.6988	-2.08322	-3.16716	-2.70891	-2.08322	CG2168	BKN21046
3	P4	0.964762	1.06539	0.987179	1.20881	1.07026	1.03252	0.000758932	0.491516	0.0861771	1.3144	0.540398	0.306424	0.0861771	0.540398	CG6264	BKN21142
3	P5	0.971496	1.03643	0.998369	1.14762	1.00908	1.02449	0.0349541	0.354785	0.145549	0.959299	0.17821	0.265348	0.145549	0.265348	CG3240	BKN21047
3	P6	1.01602	1.06576	1.01064	1.17344	1.13602	1.04458	0.26103	0.493271	0.210645	1.10913	0.929704	0.368047	0.26103	0.929704	CG3045	BKN21143
3	P7	0.512346	0.481947	0.669615	0.79108	0.583412	0.443842	-2.29642	-2.2632	-1.59881	-1.10983	-2.34168	-2.70262	-2.2632	-2.34168	CG4214	BKN21048
3	P8	1.00819	1.05264	0.981068	1.13317	1.13426	1.0463	0.221287	0.43134	0.0537507	0.875428	0.919278	0.376832	0.221287	0.875428	CG6638	BKN21144
3	P9	1.03914	0.92344	1.08145	0.946043	1.05532	1.0227	0.378397	-0.178687	0.586401	-0.210532	0.451978	0.2562	0.378397	0.2562	CG18324	BKN21049
4	A1	0.894136	0.849124	0.980654	1.25583	0.974921		-0.357851	-0.52957	0.0515543	1.58727	-0.0239946		-0.357851	0.781638	empty	BKN21153
4	A10	1.04404	0.967811	1.01715	0.935357	1.0002		0.403283	0.0308083	0.245204	-0.272547	0.125639		0.245204	-0.073454	CG2929	BKN21253
4	A11	0.851185	0.124189	0.89302	1.02088	0.99702		-0.575934	-3.95236	-0.413431	0.223779	0.10683		-0.575934	0.165305	CG7061	BKN21158
4	A12	1.11245	1.07586	1.11752	0.890928	0.905652		0.750652	0.540964	0.777773	-0.53038	-0.434059		0.750652	-0.48222	CG7764	BKN21254
4	A13	1.06937	0.985138	0.976958	1.03065	0.965356		0.531909	0.112622	0.031946	0.280459	-0.0806202		0.112622	0.0999192	CG3626	BKN21159
4	A14	1.09298	1.14024	1.0596	0.905626	0.898856		0.6518	0.844927	0.470432	-0.445084	-0.47429		0.6518	-0.459687	CG11183	BKN21255
4	A15	0.871878	0.994113	0.91753	0.969979	0.681481		-0.470868	0.154996	-0.283377	-0.0716236	-1.76112		-0.283377	-0.916373	CG13096	BKN21160
4	A16	0.982607	1.12813	0.97938	0.985516	0.839266		0.0913697	0.787761	0.0447943	0.0185419	-0.827052		0.0913697	-0.404255	CG4523	BKN21256
43	A17	1.18715	1.23708	1.15961	1.25252	0.992179	1.16075	1.12994	1.30218	1.00108	1.56805	0.0781704	0.961845	1.12994	0.961845	place controls here	place controls here
4	A18	0.546437	0.641028	0.694755	0.617309	0.350122		-2.12332	-1.5121	-1.46542	-2.11827	-3.72273		-1.5121	-2.9205	CG9140	BKN21257
4	A19	1.01273	0.890899	1.08953	0.941304	1.00288		0.244302	-0.332333	0.629255	-0.238038	0.141503		0.244302	-0.0482674	CG8058	BKN21162
4	B1	0.450085	0.468306	0.435758	1.14675	1.21022		-2.61256	-2.32761	-2.83966	0.954207	1.36894		-2.61256	1.16157	empty	BKN21345
4	A20	0.996817	0.992943	0.989146	1.02638	0.824252		0.163523	0.149469	0.0966152	0.255704	-0.915936		0.149469	-0.330116	CG14291	BKN21258
4	A21	0.960742	1.11187	1.11048	0.978578	1.12383		-0.0196524	0.710995	0.740429	-0.021722	0.857537		0.710995	0.417908	CG3996	BKN21163
4	A22	1.05063	1.03901	0.957448	1.02296	1.03965		0.436739	0.366979	-0.0715742	0.235832	0.359174		0.366979	0.297503	CG17941	BKN21259
4	A23	1.06956	0.753391	1.02291	0.937409	1.04636		0.5329	-0.981577	0.275784	-0.260641	0.398907		0.275784	0.069133	CG32451	BKN21164
4	A24	0.775758	0.81201	0.762158	0.800022	0.652133		-0.958926	-0.704808	-1.10778	-1.05793	-1.93486		-0.958926	-1.49639	CG10955	BKN21260
4	A3	0.882032	1.10935	1.12146	0.967234	1.07469		-0.419309	0.699094	0.79869	-0.0875567	0.566615		0.699094	0.239529	CG7052	BKN21154
4	A4	1.18606	1.12494	0.976539	1.03205	1.02279		1.12444	0.772684	0.0297203	0.288591	0.259393		0.772684	0.273992	CG10414	BKN21250
4	A5	0.450297	1.07067	1.01415	1.05652	1.06748		-2.61148	0.516455	0.22931	0.430588	0.523921		0.22931	0.477254	CG13366	BKN21155
4	A6	1.01888	1.11959	1.02712	0.906394	0.910284		0.275561	0.747449	0.298086	-0.44063	-0.406639		0.298086	-0.423634	CG16838	BKN21251
4	A7	0.667379	1.02397	0.920765	0.96399	1.13885		-1.50923	0.295959	-0.266217	-0.10638	0.946471		-0.266217	0.420045	CG16788	BKN21156
4	A8	1.06641	0.780789	1.01306	0.981422	0.808711		0.516886	-0.852218	0.223523	-0.00521867	-1.00794		0.223523	-0.506577	CG11035	BKN21252
44	A17	1.00322	0.889123	1.3872	1.12844	0.962901	1.39292	0.19601	-0.340719	2.20871	0.847939	-0.0951536	2.14862	0.19601	0.847939	place controls here	place controls here
14	E17	0.0811735	0.121858	1.02389	0.921565	1.06979	0.92653	-4.48574	-3.96337	0.280943	-0.352588	0.537619	-0.235355	-3.96337	-0.235355	place controls here	place controls here
4	B10	1.01387	1.12344	1.00755	1.04899	0.999803		0.250132	0.7656	0.194244	0.386916	0.123302		0.250132	0.255109	CG11737	BKN21445
4	B11	1.04985	1.06254	1.02722	0.968066	1.12746		0.432785	0.478069	0.298607	-0.0827284	0.879011		0.432785	0.398141	CG2990	BKN21350
4	B12	0.998809	1.04422	1.15825	1.02292	0.967763		0.173637	0.391558	0.993868	0.235598	-0.0663684		0.391558	0.0846148	CG15523	BKN21446
4	B13	1.03234	1.03576	1.05335	0.975072	1.17188		0.343903	0.351653	0.437282	-0.0420692	1.142		0.351653	0.549966	CG6297	BKN21351
14	P12	1.04342	1.06944	1.12962	0.306226	0.433877	0.799115	0.400135	0.510673	0.841976	-3.92356	-3.22691	-0.886636	0.510673	-3.22691	CG10516	BKN25370
4	B15	0.982996	1.07826	1.00418	0.913931	0.834942		0.0933445	0.552316	0.176383	-0.396887	-0.85265		0.176383	-0.624768	CG8624	BKN21352
4	B16	0.93326	0.959304	1.00106	1.02615	0.9926		-0.159191	-0.00935696	0.159837	0.254345	0.0806664		-0.00935696	0.167506	CG2958	BKN21448
4	B17	1.00322	0.910425	0.999729	0.988862	0.962809		0.196045	-0.240137	0.152765	0.0379582	-0.0956963		0.152765	-0.028869	CG3362	BKN21353
4	B18	1.06006	1.07681	1.10221	0.994342	0.977497		0.484649	0.545463	0.696516	0.0697561	-0.00874498		0.545463	0.0305056	CG18801	BKN21449
4	B19	1.07132	1.05012	1.09026	0.961744	1.09179		0.541836	0.419416	0.633113	-0.119414	0.667857		0.541836	0.274221	CG4917	BKN21354
4	B2	0.746869	0.883542	0.769818	1.24373	1.27788		-1.10561	-0.367068	-1.06714	1.51704	1.76948		-1.06714	1.64326	empty	BKN21441
4	B20	0.207642	0.218688	0.306796	0.717334	0.436515		-3.84358	-3.50619	-3.52392	-1.53779	-3.21129		-3.52392	-2.37454	CG10753	BKN21450
53	A18	0.937991	1.05447	1.00676	0.448007	0.456771	1.06197	-0.135172	0.439963	0.190053	-3.10077	-3.09138	0.45692	0.190053	-3.09138	CG1148	BKN32677
4	B22	1.17851	1.10521	1.06881	0.934912	1.05553		1.08609	0.67953	0.519326	-0.275131	0.453214		0.67953	0.0890412	CG3399	BKN21451
4	B23	1.05974	0.98681	0.917764	0.907936	0.921815		0.483016	0.120515	-0.282139	-0.431677	-0.338372		0.120515	-0.385024	CG6718	BKN21356
4	B24	0.999216	0.92348	1.04541	1.026	1.01076		0.175706	-0.1785	0.395147	0.253483	0.18816		0.175706	0.220822	CG10877	BKN21452
4	B3	1.05736	1.03661	0.99221	1.10224	0.955995		0.470911	0.355643	0.112872	0.6959	-0.136034		0.355643	0.279933	CG17293	BKN21346
4	B4	1.11129	0.992864	0.990513	1.08796	1.03591		0.744747	0.149096	0.103868	0.613036	0.337047		0.149096	0.475042	CG12014	BKN21442
4	B5	1.01755	0.974253	0.995452	0.982227	0.992711		0.268804	0.0612255	0.130073	-0.000548988	0.0813187		0.130073	0.0403848	CG42321	BKN21347
4	B6	0.968561	1.06758	1.12129	1.03591	1.02947		0.020051	0.501894	0.797787	0.310982	0.298958		0.501894	0.30497	CG14620	BKN21443
4	B7	0.868768	0.952208	0.996888	0.908023	0.744866		-0.486655	-0.0428612	0.137695	-0.431171	-1.38589		-0.0428612	-0.908531	CG4364	BKN21348
4	B8	0.988662	0.998403	0.988453	0.861289	1.00514		0.122116	0.175253	0.0929369	-0.702384	0.154885		0.122116	-0.273749	CG3769	BKN21444
4	B9	1.01311	0.873254	0.950867	0.953187	0.922257		0.246239	-0.415641	-0.106492	-0.169073	-0.33576		-0.106492	-0.252417	CG10033	BKN21349
4	C1	1.0122	0.983167	1.01314	1.05144	1.11752		0.241625	0.103314	0.223909	0.40114	0.820189		0.223909	0.610665	CG13320	BKN21165
4	C10	1.01951	1.11081	1.13362	0.815414	1.01967		0.278753	0.706005	0.86319	-0.968609	0.240926		0.706005	-0.363842	CG32075	BKN21265
4	C11	1.02411	1.0483	0.95839	1.06431	1.10193		0.302096	0.410828	-0.0665771	0.475807	0.727855		0.302096	0.601831	CG7324	BKN21170
4	C12	1.07943	1.06476	1.00688	1.04789	1.03803		0.582979	0.48855	0.190735	0.380529	0.349631		0.48855	0.36508	CG11025	BKN21266
4	C13	0.636952	0.631399	0.564441	0.832792	0.375223		-1.66372	-1.55756	-2.15687	-0.86776	-3.57413		-1.66372	-2.22094	CG11990	BKN21171
4	C14	0.805727	0.86719	0.871606	0.980284	0.585048		-0.806751	-0.444272	-0.527053	-0.0118259	-2.33199		-0.527053	-1.17191	CG5147	BKN21267
4	C15	1.01074	0.983218	0.997793	1.12168	1.12624		0.234201	0.103555	0.142496	0.80873	0.871786		0.142496	0.840258	CG2698	BKN21172
4	C16	1.04688	0.957119	1.00986	1.09689	1.0074		0.417744	-0.0196724	0.206539	0.664883	0.168275		0.206539	0.416579	CG5946	BKN21268
45	A17	1.11425	1.20544	1.09225	1.18093	1.10904	1.36389	0.75978	1.15279	0.643656	1.15256	0.769945	2.00023	0.75978	1.15256	place controls here	place controls here
4	C18	0.994273	0.971242	1.04673	0.849625	0.854051		0.150607	0.0470103	0.402167	-0.770072	-0.739528		0.150607	-0.7548	CG8996	BKN21269
4	C19	0.978158	0.957002	0.9469	0.985583	1.12922		0.0687778	-0.0202234	-0.127544	0.0189274	0.889428		-0.0202234	0.454178	CG3770	BKN21174
4	C2	1.05206	1.28251	1.05089	1.07412	1.04416		0.44401	1.51664	0.424236	0.53275	0.385876		0.44401	0.459313	CG3249	BKN21261
4	C20	1.08629	1.03529	1.01546	1.01504	0.973424		0.617825	0.349416	0.236232	0.189866	-0.0328582		0.349416	0.0785038	CG30152	BKN21270
4	C21	0.804853	0.887179	0.924413	1.0581	0.991877		-0.81119	-0.349894	-0.246859	0.439737	0.0763827		-0.349894	0.25806	CG6177	BKN21175
4	C22	0.813991	0.845454	0.905401	1.14056	0.839537		-0.764794	-0.546898	-0.347734	0.918293	-0.825452		-0.546898	0.0464208	CG5684	BKN21271
4	C23	1.1382	1.07583	1.01925	1.05175	1.0682		0.881411	0.540811	0.256348	0.40291	0.528189		0.540811	0.46555	CG8079	BKN21176
4	C24	1.1012	0.968233	1.05358	1.04657	1.02931		0.693534	0.0328016	0.43851	0.37284	0.297988		0.43851	0.335414	CG9450	BKN21272
4	C3	1.05415	0.87647	0.991373	0.981935	1.11475		0.454635	-0.400458	0.108429	-0.00224037	0.803768		0.108429	0.400764	empty	BKN21166
4	C4	1.10406	1.00714	1.00949	0.921096	1.03394		0.708055	0.216486	0.204541	-0.355305	0.325367		0.216486	-0.0149689	CG9122	BKN21262
4	C5	0.96718	1.00986	0.925204	0.962102	0.922028		0.0130408	0.229353	-0.242664	-0.11734	-0.337114		0.0130408	-0.227227	CG6007	BKN21167
4	C6	0.647144	0.651074	0.543419	0.970267	0.476798		-1.61197	-1.46467	-2.26841	-0.0699572	-2.97282		-1.61197	-1.52139	empty	BKN21263
4	C7	1.02558	1.05382	0.96372	1.02678	1.06492		0.309557	0.436898	-0.0382946	0.257978	0.508774		0.309557	0.383376	CG10347	BKN21168
4	C8	0.975843	1.09453	1.0756	0.95472	0.923942		0.0570246	0.629118	0.555328	-0.160176	-0.325783		0.555328	-0.242979	CG7593	BKN21264
4	C9	1.09637	1.13685	1.02788	1.34684	1.17784		0.669023	0.828953	0.302128	2.11542	1.17728		0.669023	1.64635	dome	dome
4	D1	1.04293	1.01683	1.03637	0.880128	0.960937		0.397687	0.262268	0.347204	-0.593059	-0.106777		0.347204	-0.349918	CG9413	BKN21357
4	D10	0.932299	0.941296	0.991406	1.10962	1.14717		-0.164073	-0.0943786	0.108603	0.738742	0.99571		-0.0943786	0.867226	empty	BKN21457
4	D11	0.97414	0.998731	1.0158	0.900524	0.960452		0.0483801	0.176802	0.238066	-0.474693	-0.109649		0.176802	-0.292171	CG2708	BKN21362
4	D12	1.01856	0.904396	0.981868	0.977981	1.0638		0.273924	-0.268604	0.0579944	-0.0251881	0.502145		0.0579944	0.238479	CG6385	BKN21458
4	D13	0.998171	1.01363	1.01864	0.943718	0.950855		0.1704	0.247129	0.253104	-0.224026	-0.16646		0.247129	-0.195243	CG4705	BKN21363
4	D14	1.03714	1.06077	0.979237	0.996675	1.02765		0.368253	0.469739	0.0440388	0.0832957	0.288129		0.368253	0.185713	CG6971	BKN21459
4	D15	1.04639	0.999402	1.01195	1.00573	1.02384		0.415238	0.179968	0.217619	0.135868	0.265611		0.217619	0.200739	CG10581	BKN21364
4	D16	0.982959	0.933696	0.974822	0.942169	0.804301		0.0931595	-0.130265	0.0206085	-0.233018	-1.03404		0.0206085	-0.63353	CG17143	BKN21460
4	D17	1.01756	1.03363	1.00326	1.01211	0.953124		0.26887	0.341574	0.171509	0.17286	-0.153031		0.26887	0.00991478	CG30387	BKN21365
4	D18	0.977823	1.00612	1.0185	0.980674	1.00829		0.0670803	0.211677	0.252388	-0.00955981	0.173565		0.211677	0.0820024	CG9209	BKN21461
4	D19	1.03628	0.997618	0.942283	0.964047	0.960452		0.363912	0.171546	-0.152043	-0.106049	-0.10965		0.171546	-0.107849	CG13708	BKN21366
4	D2	1.22309	1.40291	1.21995	1.06006	1.16379		1.31246	2.08512	1.32125	0.451111	1.09411		1.32125	0.772609	CG7864	BKN21453
4	D20	0.986141	1.03488	1.03318	1.00234	1.01712		0.109315	0.347454	0.330255	0.116161	0.225811		0.330255	0.170986	CG5446	BKN21462
4	D21	0.997446	0.958313	0.968357	0.907175	0.972228		0.166716	-0.0140368	-0.0136899	-0.436097	-0.039936		-0.0136899	-0.238016	CG3923	BKN21367
4	D22	0.721158	0.767466	0.782758	0.848398	0.61999		-1.23616	-0.915122	-0.998479	-0.777192	-2.12514		-0.998479	-1.45117	CG2469	BKN21463
4	D23	1.01362	1.06854	0.997022	0.988785	0.998839		0.248857	0.506409	0.138402	0.037512	0.117595		0.248857	0.0775534	CG5880	BKN21368
4	D24	1.1352	1.23523	0.98755	1.12061	1.02841		0.866162	1.29345	0.0881435	0.802512	0.292641		0.866162	0.547576	CG4615	BKN21464
4	D3	1.01824	0.986688	0.994877	1.0427	1.0635		0.272318	0.119938	0.127022	0.350395	0.500372		0.127022	0.425383	CG17033	BKN21358
4	D4	1.02219	1.03744	1.01571	1.00492	1.03573		0.292353	0.359576	0.237587	0.131136	0.335969		0.292353	0.233553	CG16908	BKN21454
4	D5	0.952683	1.06652	0.996226	0.919623	0.68107		-0.0605733	0.496877	0.134178	-0.363858	-1.76355		0.134178	-1.06371	CG3335	BKN21359
4	D6	0.517915	0.536059	0.51602	0.698525	0.345463		-2.26814	-2.00771	-2.41379	-1.64695	-3.75031		-2.26814	-2.69863	CG12323	BKN21455
4	D7	0.913821	0.785271	0.951145	1.0236	1.0426		-0.257895	-0.831055	-0.105017	0.239534	0.376651		-0.257895	0.308093	empty	BKN21360
4	D8	1.05917	1.165	0.999419	1.05254	0.907907		0.480119	0.961822	0.151121	0.407482	-0.420708		0.480119	-0.00661262	CG31132	BKN21456
4	D9	0.986893	0.98315	1.0402	0.925749	0.965107		0.113131	0.103233	0.367487	-0.328307	-0.0820928		0.113131	-0.2052	CG5978	BKN21361
4	E1	1.12077	0.960606	0.998966	0.802948	0.934788		0.792928	-0.00320615	0.148716	-1.04095	-0.261577		0.148716	-0.651266	CG1771	BKN21177
4	E10	0.967483	0.906026	0.849494	0.992841	0.894347		0.0145788	-0.260908	-0.644376	0.0610458	-0.500984		-0.260908	-0.219969	CG7053	BKN21277
4	E11	1.02694	1.03977	1.04302	1.01933	0.957508		0.3165	0.370572	0.382455	0.214744	-0.127076		0.370572	0.0438341	CG13397	BKN21182
4	E12	0.875487	0.916076	0.87791	1.02202	0.90967		-0.452543	-0.21346	-0.493603	0.230376	-0.410274		-0.452543	-0.089949	CG5905	BKN21278
4	E13	1.00342	1.09328	1.01386	1.26397	0.951458		0.197029	0.623228	0.227734	1.6345	-0.162892		0.227734	0.735803	CG4848	BKN21183
4	E14	1.07464	1.04536	0.949132	1.01139	1.07788		0.558664	0.396975	-0.115703	0.168711	0.585493		0.396975	0.377102	CG33103	BKN21279
4	E15	1.0104	1.04126	1.01985	0.9642	0.866761		0.232474	0.377622	0.259528	-0.105165	-0.66429		0.259528	-0.384728	CG4033	BKN21184
4	E16	1.0142	1.02356	1.02963	0.989739	1.09642		0.251798	0.294041	0.311399	0.0430455	0.695246		0.294041	0.369146	CG7955	BKN21280
46	A17	1.17174	1.05226	1.20745	1.24622	1.31921	1.32988	1.05171	0.429515	1.25493	1.5315	2.01414	1.82638	1.05171	1.82638	place controls here	place controls here
4	E18	1.0393	0.993882	0.895905	1.00566	1.01611		0.379257	0.153905	-0.398122	0.135431	0.219854		0.153905	0.177643	CG34387	BKN21281
4	E19	0.873495	0.914463	0.992033	1.05635	0.813185		-0.462655	-0.221075	0.111933	0.429586	-0.981449		-0.221075	-0.275932	CG1430	BKN21186
53	A14	1.11837	0.99924	0.955915	0.460395	0.461612	1.00338	0.780734	0.179204	-0.0797099	-3.02888	-3.06272	0.157452	0.179204	-3.02888	CG31526	BKN32293
4	E20	0.951307	0.935778	0.9703	0.965309	0.707997		-0.0675596	-0.120433	-0.00338206	-0.0987287	-1.60415		-0.0675596	-0.851439	CG7263	BKN21282
4	E21	1.03242	1.02727	1.13089	1.0158	1.12459		0.344278	0.311559	0.848711	0.194313	0.862044		0.344278	0.528179	CG6612	BKN21187
4	E22	1.0713	1.0649	0.98	1.116	1.05506		0.541695	0.489199	0.0480856	0.775789	0.450407		0.489199	0.613098	CG8858	BKN21283
4	E23	1.00997	0.948715	0.866769	1.00947	0.829639		0.230322	-0.0593536	-0.552716	0.157565	-0.884043		-0.0593536	-0.363239	CG5190	BKN21188
4	E24	0.348713	0.334826	0.401954	0.802984	0.423882		-3.12728	-2.95784	-3.01902	-1.04074	-3.28607		-3.01902	-2.16341	CG6322	BKN21284
4	E3	1.00019	1.06183	1.04279	1.03861	1.00049		0.180656	0.474743	0.38125	0.326668	0.127386		0.38125	0.227027	CG5663	BKN21178
4	E4	0.994163	0.896773	1.05959	0.967349	0.979959		0.150047	-0.304599	0.4704	-0.0868907	0.00582735		0.150047	-0.0405317	CG33122	BKN21274
4	E5	0.980309	0.876383	1.14016	1.0423	0.941169		0.0797027	-0.400867	0.897884	0.348065	-0.223804		0.0797027	0.0621303	CG32474	BKN21179
4	E6	0.821166	0.797842	0.952431	1.03408	0.525229		-0.728362	-0.771698	-0.0981977	0.300349	-2.68612		-0.728362	-1.19288	CG12202	BKN21275
4	E7	1.04698	1.11195	1.04629	0.990224	1.05076		0.418206	0.711384	0.399796	0.0458582	0.424973		0.418206	0.235416	CG1066	BKN21180
4	E8	1.05532	1.01746	1.02729	0.995401	1.13662		0.460601	0.265243	0.299006	0.0759052	0.933255		0.299006	0.50458	CG32019	BKN21276
47	A17	0.439029	1.16106	1.25117	1.39226	1.01587	1.08563	-2.66869	0.943235	1.48691	2.37898	0.218423	0.577883	0.943235	0.577883	place controls here	place controls here
4	F1	0.477092	0.52128	0.52318	0.737244	0.441627		-2.47543	-2.07749	-2.3758	-1.42225	-3.18103		-2.3758	-2.30164	CG4878	BKN21369
4	F10	0.996586	1.00153	1.03992	1.06784	0.859191		0.162349	0.190033	0.36604	0.496309	-0.7091		0.190033	-0.106395	CG16717	BKN21469
4	F11	1.05261	1.17327	1.01834	1.12345	0.861559		0.446824	1.00088	0.251502	0.819003	-0.695083		0.446824	0.0619597	CG4933	BKN21374
4	F12	0.97077	0.925275	1.04641	1.06329	1.13663		0.0312695	-0.170022	0.400443	0.46987	0.933311		0.0312695	0.701591	CG17712	BKN21470
4	F13	0.445519	0.527697	0.452209	0.675254	0.334068		-2.63574	-2.04719	-2.75237	-1.78199	-3.81776		-2.63574	-2.79988	CG4897	BKN21375
4	F14	1.09771	1.06202	1.00752	1.01636	1.15305		0.67582	0.475609	0.194114	0.197527	1.03054		0.475609	0.614031	CG9224	BKN21471
20	F1	0.125007	0.128363	0.111093	0.996305	0.879674	0.693248	-4.26317	-3.93266	-4.56232	0.0811486	-0.587843	-1.42778	-4.26317	-0.587843	CG13900	BKN27513
4	F16	0.93766	0.950021	0.964138	1.07244	1.10085		-0.13685	-0.0531877	-0.0360763	0.522973	0.721483		-0.0531877	0.622228	CG13893	BKN21472
4	F17	1.00195	1.07282	0.919016	0.925132	1.14274		0.189587	0.526599	-0.275493	-0.331883	0.969479		0.189587	0.318798	CG7927	BKN21377
4	F18	1.00459	1.01748	1.05488	1.11118	0.9643		0.202989	0.265327	0.445393	0.747774	-0.0868668		0.265327	0.330453	CG6019	BKN21473
4	F19	0.982216	1.01778	1.0171	1.12387	1.09443		0.0893855	0.266727	0.244923	0.821419	0.683491		0.244923	0.752455	CG8432	BKN21378
4	F2	1.14711	1.35107	1.31485	1.03967	0.954579		0.926671	1.84039	1.82482	0.332794	-0.144414		1.82482	0.0941899	CG2316	BKN21465
4	F20	1.02896	1.08401	1.07617	1.14798	1.04303		0.326748	0.579448	0.558336	0.961373	0.379227		0.558336	0.6703	CG5923	BKN21474
4	F21	0.782739	0.903501	0.814878	1.1468	0.681901		-0.923476	-0.27283	-0.828049	0.954541	-1.75864		-0.828049	-0.402047	CG9696	BKN21379
4	F22	1.11133	1.07528	1.19822	1.0754	1.21036		0.744978	0.538245	1.20598	0.540132	1.36976		0.744978	0.954945	CG10566	BKN21475
4	F23	0.949296	1.01923	1.01944	1.05324	1.00116		-0.0777698	0.2736	0.257333	0.411559	0.131346		0.257333	0.271453	CG13957	BKN21380
4	F24	0.732862	0.827823	0.836095	0.865798	0.655108		-1.17673	-0.630145	-0.715473	-0.676216	-1.91725		-0.715473	-1.29673	CG3845	BKN21476
4	F3	0.34337	0.422588	0.376854	0.63016	0.271509		-3.15441	-2.54347	-3.1522	-2.04369	-4.18811		-3.1522	-3.1159	CG3416	BKN21370
4	F4	0.995664	1.01629	1.09518	1.01938	1.02004		0.157667	0.259718	0.659249	0.215049	0.243114		0.259718	0.229081	CG7036	BKN21466
4	F5	1.02873	0.920392	0.986721	1.1102	1.0612		0.325545	-0.193078	0.0837471	0.742117	0.486751		0.0837471	0.614434	CG3077	BKN21371
4	F6	1.03823	1.04323	1.02823	1.06751	0.907119		0.373787	0.386925	0.304016	0.494371	-0.425372		0.373787	0.0344996	CG6796	BKN21467
4	F7	1.02018	1.09974	1.00311	1.09336	1.04694		0.282154	0.653733	0.170715	0.644378	0.402321		0.282154	0.52335	CG11593	BKN21372
4	F8	1.07022	1.1232	1.09831	1.06072	1.03939		0.536218	0.764495	0.675843	0.454976	0.357682		0.675843	0.406329	CG9520	BKN21468
4	F9	0.896426	0.998096	0.906856	0.993896	0.856792		-0.346219	0.173801	-0.340014	0.0671689	-0.723302		-0.340014	-0.328067	CG10302	BKN21373
4	G1	0.865612	1.27368	0.843525	0.978823	0.804941		-0.502682	1.47496	-0.676048	-0.0203011	-1.03025		-0.502682	-0.525278	CG4185	BKN21189
4	G10	1.01219	1.04847	1.00184	0.920883	0.861087		0.241599	0.411654	0.163948	-0.356542	-0.697879		0.241599	-0.52721	CG4039	BKN21289
4	G11	1.01027	0.994978	1.08094	1.03891	1.04903		0.231838	0.159082	0.583664	0.328386	0.414731		0.231838	0.371559	CG42304	BKN21194
4	G12	0.13889	0.168206	0.114782	0.416328	0.130715		-4.19268	-3.74454	-4.54275	-3.28461	-5.02159		-4.19268	-4.1531	CG3605	BKN21290
4	G13	0.963438	1.00366	0.92058	1.01657	0.953442		-0.00596188	0.200091	-0.267197	0.198774	-0.151149		-0.00596188	0.0238128	CG13890	BKN21195
4	G14	0.999721	0.944864	1.24984	0.882131	0.791712		0.178266	-0.0775345	1.47985	-0.581433	-1.10857		0.178266	-0.845	CG3333	BKN21291
4	G15	0.936703	1.05955	0.958741	0.994266	1.05061		-0.14171	0.463941	-0.0647132	0.0693199	0.424072		-0.0647132	0.246696	CG10424	BKN21196
4	G16	1.0503	0.978492	1.02068	0.951237	1.1537		0.435099	0.0812391	0.263953	-0.180392	1.03434		0.263953	0.426976	CG9279	BKN21292
48	A17	1.15748	1.10488	1.0464	1.33046	1.16637	0.945644	0.979299	0.677985	0.400393	2.02033	1.10935	-0.137655	0.677985	1.10935	place controls here	place controls here
4	G18	0.96954	1.05599	1.04052	0.974041	0.815356		0.0250195	0.447155	0.369213	-0.0480551	-0.968597		0.369213	-0.508326	CG4539	BKN21293
4	G19	1.03557	1.03163	0.995815	1.09049	1.01079		0.360283	0.332112	0.131998	0.627717	0.188344		0.332112	0.40803	CG9393	BKN21198
4	G2	1.15324	1.3142	1.52212	0.89252	1.09614		0.957753	1.66628	2.92457	-0.521144	0.693589		1.66628	0.0862224	CG9433	BKN21285
4	G20	1.00441	0.985716	1.00692	1.09803	1.05655		0.202101	0.115348	0.190921	0.671515	0.459214		0.190921	0.565365	CG3267	BKN21294
4	G21	0.906538	1.05639	0.939168	1.13152	0.828062		-0.294875	0.449034	-0.168571	0.865823	-0.893382		-0.168571	-0.0137793	CG4003	BKN21199
4	G22	1.04844	1.01424	1.01404	1.00953	1.03771		0.425639	0.250048	0.228716	0.15792	0.347689		0.250048	0.252804	CG31871	BKN21295
4	G23	0.979467	1.11904	0.9748	1.06728	1.11816		0.0754287	0.744857	0.0204915	0.493041	0.823957		0.0754287	0.658499	CG4845	BKN21200
4	G24	1.0901	1.23628	1.15074	0.95116	1.22714		0.637176	1.2984	0.954021	-0.180841	1.46908		0.954021	0.644122	CG32848	BKN21296
4	G3	0.985032	0.942631	1.11119	1.05747	1.08267		0.103683	-0.0880786	0.744187	0.436128	0.613861		0.103683	0.524994	CG8632	BKN21190
4	G4	1.00428	1.05781	1.24242	0.995082	0.930123		0.201408	0.45572	1.44049	0.0740516	-0.289191		0.45572	-0.10757	CG1837	BKN21286
4	G5	1.02593	1.00032	1.00377	1.04314	1.06238		0.311344	0.184323	0.174232	0.35293	0.493773		0.184323	0.423352	CG9701	BKN21191
4	G6	0.836811	0.920318	1.05	0.800452	0.653119		-0.648922	-0.19343	0.419504	-1.05544	-1.92902		-0.19343	-1.49223	CG6712	BKN21287
44	P2	0.272067	0.0641915	0.927656	0.904	1.00465	1.00112	-3.51646	-4.23564	-0.229649	-0.454521	0.152024	0.145917	-3.51646	0.145917	empty	BKN41909
4	G8	0.980978	0.943969	0.98014	0.833419	0.759451		0.0830971	-0.0817582	0.0488289	-0.864121	-1.29955		0.0488289	-1.08183	CG2097	BKN21288
49	A17	1.15204	2.26332	1.05712	1.10101	1.15036	1.22103	0.951684	6.14755	0.457266	0.688795	1.01458	1.26996	0.951684	1.01458	place controls here	place controls here
4	H1	1.06812	0.92132	0.982934	1.06337	1.04529		0.525549	-0.188698	0.0636527	0.470321	0.392604		0.0636527	0.431462	CG9615	BKN21381
4	H10	0.501859	0.502225	0.546302	0.699634	0.366297		-2.34967	-2.16746	-2.25311	-1.64051	-3.62697		-2.25311	-2.63374	CG3329	BKN21481
53	A10	0.98381	0.837161	0.91203	0.46226	0.461825	0.993963	0.0974813	-0.586057	-0.312563	-3.01806	-3.06146	0.109329	-0.312563	-3.01806	CG3726	BKN31909
4	H12	0.990681	1.01216	0.985757	0.947284	0.525855		0.132369	0.240217	0.0786299	-0.20333	-2.68241		0.132369	-1.44287	CG8397	BKN21482
4	H13	1.01114	1.02799	1.01044	1.05718	1.03464		0.236269	0.314957	0.209576	0.434417	0.329561		0.236269	0.381989	CG5300	BKN21387
4	H14	1.00028	0.945269	0.880517	0.878378	1.02132		0.181104	-0.0756212	-0.479769	-0.60321	0.250653		-0.0756212	-0.176278	CG4931	BKN21483
4	H15	1.10534	1.01514	1.0162	1.06374	0.98691		0.714542	0.254267	0.240157	0.472495	0.0469804		0.254267	0.259737	CG2049	BKN21388
4	H16	1.02444	0.999083	0.959464	0.982299	1.11383		0.303795	0.178463	-0.0608804	-0.000128484	0.798331		0.178463	0.399101	CG4935	BKN21484
4	H17	0.977935	0.96694	1.00032	0.993875	1.01148		0.0676478	0.0266995	0.15591	0.0670507	0.192417		0.0676478	0.129734	CG8971	BKN21389
4	H18	0.997213	1.02428	0.856761	1.09348	1.01791		0.165535	0.29745	-0.605817	0.645056	0.230509		0.165535	0.437783	CG8129	BKN21485
4	H19	0.930281	0.812633	0.902867	0.986483	0.847905		-0.17432	-0.701867	-0.361182	0.0241521	-0.77591		-0.361182	-0.375879	CG6521	BKN21390
4	H2	1.14441	1.18446	1.18458	1.08144	1.08021		0.912939	1.05373	1.13356	0.575185	0.599281		1.05373	0.587233	CG6405	BKN21477
4	H20	1.00318	0.894042	1.0456	0.913342	1.05609		0.195847	-0.317491	0.396182	-0.400305	0.456515		0.195847	0.028105	CG12346	BKN21486
4	H21	1.00255	0.999975	1.08215	1.05391	1.00812		0.192654	0.182673	0.590104	0.415434	0.172558		0.192654	0.293996	CG5862	BKN21391
4	H22	0.970551	0.985755	1.04476	0.990466	1.0662		0.0301532	0.115534	0.39172	0.0472672	0.516393		0.115534	0.28183	CG9429	BKN21487
4	H23	1.06743	1.01319	1.05122	0.864302	1.05873		0.522053	0.245067	0.425953	-0.684901	0.472169		0.425953	-0.106366	CG11059	BKN21392
4	H24	0.969566	1.12362	0.982128	0.937109	1.017		0.0251519	0.766447	0.0593758	-0.262377	0.225118		0.0593758	-0.0186297	CG4625	BKN21488
4	H3	1.01181	0.969292	0.998636	1.07155	0.922853		0.239644	0.0378007	0.146966	0.517842	-0.332231		0.146966	0.0928055	CG2100	BKN21382
4	H4	1.00053	1.01115	0.953276	1.1858	1.05225		0.182385	0.235426	-0.0937117	1.18085	0.433813		0.182385	0.807331	CG6938	BKN21478
53	A24	0.893164	0.573948	0.990625	0.465579	0.463828	0.947497	-0.362787	-1.82882	0.104461	-2.99879	-3.0496	-0.128182	-0.362787	-2.99879	CG33336	BKN33065
4	H6	1.03052	0.998041	0.995458	0.921212	1.01501		0.334664	0.173541	0.130106	-0.354636	0.213349		0.173541	-0.0706436	CG12703	BKN21479
4	H7	1.01941	1.0159	0.963227	1.10484	0.887885		0.27826	0.257856	-0.0409101	0.710995	-0.539234		0.257856	0.0858804	CG8781	BKN21384
4	H8	0.900165	0.964518	0.927606	0.991755	0.763938		-0.327237	0.0152612	-0.229919	0.0547456	-1.27299		-0.229919	-0.609122	CG8070	BKN21480
4	H9	1.06232	0.944739	1.00733	0.944948	1.01687		0.496115	-0.0781226	0.193118	-0.216889	0.224329		0.193118	0.00372013	CG3156	BKN21385
4	I1	1.10559	1.11266	1.08439	1.00696	1.02508		0.71582	0.714709	0.601962	0.143004	0.272936		0.714709	0.20797	CG10253	BKN21201
4	I10	0.992332	1.01679	1.00907	0.91981	1.01406		0.140748	0.262072	0.202314	-0.36277	0.207675		0.202314	-0.0775476	CG4996	BKN21301
4	I11	0.927217	0.874713	1.01207	0.973004	0.69874		-0.189875	-0.408753	0.218263	-0.0540703	-1.65895		-0.189875	-0.856512	CG6668	BKN21206
4	I12	1.00119	0.999068	1.04333	0.950533	1.09861		0.185733	0.17839	0.384131	-0.184474	0.708227		0.185733	0.261877	CG31009	BKN21302
4	I13	1.01078	0.996336	1.0308	0.987438	0.947261		0.234412	0.165491	0.317617	0.029695	-0.187738		0.234412	-0.0790214	CG1922	BKN21207
4	I14	1.06247	1.0271	1.00074	0.964158	1.20432		0.496898	0.310726	0.158141	-0.10541	1.33402		0.310726	0.614307	CG6137	BKN21303
4	I15	1.01313	0.995953	0.989479	0.97661	1.08494		0.246337	0.163683	0.0983827	-0.0331447	0.627327		0.163683	0.297091	CG2904	BKN21208
4	I16	0.970095	1.00866	0.999331	0.929013	0.972041		0.027838	0.223679	0.150653	-0.309361	-0.0410453		0.150653	-0.175203	CG3917	BKN21304
50	A17	1.18383	0.752496	1.08205	0.747065	1.07078	1.28516	1.11312	-0.985804	0.589575	-1.36526	0.543472	1.59776	0.589575	0.543472	place controls here	place controls here
4	I18	1.00279	0.958399	0.971722	1.1078	1.03989		0.193835	-0.0136277	0.00416426	0.728159	0.360593		0.00416426	0.544376	CG34450	BKN21305
4	I19	1.06209	0.95511	1.07632	1.03283	0.974355		0.494953	-0.0291594	0.55914	0.293133	-0.027347		0.494953	0.132893	CG5735	BKN21210
53	A12	0.830402	0.825349	1.04183	0.464068	0.475033	1.00743	-0.681463	-0.641825	0.376154	-3.00757	-2.98327	0.178162	-0.641825	-2.98327	CG14218	BKN31913
4	I20	0.981358	0.976308	0.982024	0.977595	1.02495		0.0850274	0.0709266	0.0588241	-0.0274312	0.27215		0.0709266	0.122359	CG12428	BKN21306
4	I21	1.01811	1.00551	1.14669	1.01004	0.894257		0.271654	0.2088	0.932563	0.160838	-0.501515		0.271654	-0.170338	CG1911	BKN21211
53	H23	0.0339167	1.08362	1.03408	0.471576	0.471299	0.991836	-4.72569	0.577584	0.335007	-2.96399	-3.00537	0.0984534	0.335007	-2.96399	CG1475	BKN40429
4	I23	1.06029	1.01431	1.00298	1.00562	1.06637		0.485815	0.250337	0.170007	0.135218	0.517395		0.250337	0.326307	CG12090	BKN21212
4	I24	1.06011	1.00886	1.07722	1.03073	0.92367		0.4849	0.224628	0.563942	0.280948	-0.327392		0.4849	-0.023222	CG4684	BKN21308
4	I3	0.756217	0.859464	0.910928	0.948419	0.599058		-1.05814	-0.480753	-0.318409	-0.196747	-2.24905		-0.480753	-1.2229	CG32211	BKN21202
4	I4	0.986899	0.953709	0.935605	1.01078	0.689765		0.113164	-0.0357728	-0.187475	0.165126	-1.71208		-0.0357728	-0.77348	CG31116	BKN21298
4	I5	1.05197	0.999676	1.08675	1.04332	1.0844		0.443555	0.181259	0.614493	0.353996	0.624122		0.443555	0.489059	CG1826	BKN21203
4	I6	0.973503	1.05701	1.03021	0.923663	1.08579		0.0451433	0.451971	0.314492	-0.340411	0.632335		0.314492	0.145962	CG16928	BKN21299
4	I7	1.01602	0.948658	0.976218	0.934943	0.982514		0.261052	-0.0596226	0.0280158	-0.274949	0.0209545		0.0280158	-0.126997	CG4670	BKN21204
4	I8	0.958258	0.95256	0.991582	0.956688	1.07904		-0.0322654	-0.0411954	0.109538	-0.148758	0.59235		-0.0322654	0.221796	CG10802	BKN21300
51	A17	1.21028	0.966085	1.31143	1.45424	1.1637	1.23667	1.24741	0.0226617	1.80664	2.73869	1.09357	1.34992	1.24741	1.34992	place controls here	place controls here
4	J1	1.09286	1.15526	0.960875	1.04334	0.902529		0.651191	0.915846	-0.0533897	0.35411	-0.452546		0.651191	-0.0492182	CG9431	BKN21393
4	J10	1.02465	0.998466	0.997972	1.13494	1.05349		0.304862	0.175549	0.143443	0.885701	0.441137		0.175549	0.663419	CG42533	BKN21493
4	J11	0.989729	1.00127	0.987927	0.978034	1.14661		0.127532	0.18878	0.0901467	-0.0248824	0.992373		0.127532	0.483745	CG7139	BKN21398
4	J12	1.00166	1.00093	0.988807	0.975442	1.10713		0.188099	0.187191	0.0948149	-0.0399207	0.758656		0.187191	0.359368	CG14411	BKN21494
4	J13	1.00183	1.00653	1.0772	1.02432	1.07228		0.18897	0.213608	0.563802	0.243747	0.552353		0.213608	0.39805	CG6859	BKN21399
4	J14	0.824042	0.698075	0.851838	0.852095	0.81937		-0.713755	-1.24275	-0.631942	-0.755741	-0.944835		-0.713755	-0.850288	CG18102	BKN21495
4	J15	0.86108	0.931401	0.94438	0.88989	0.836535		-0.525691	-0.141099	-0.140916	-0.536407	-0.843222		-0.141099	-0.689814	CG7351	BKN21400
4	J16	1.03457	1.00092	1.0157	1.15619	1.16738		0.355229	0.187119	0.237535	1.009	1.11531		0.237535	1.06216	CG14825	BKN21496
4	J17	0.813074	0.998011	1.02754	0.901489	0.822966		-0.769448	0.173401	0.300319	-0.469094	-0.923548		0.173401	-0.696321	CG5824	BKN21401
4	J18	1.02153	1.06312	1.12697	0.991378	1.06232		0.288982	0.480833	0.82792	0.0525608	0.49342		0.480833	0.27299	CG3688	BKN21497
4	J19	0.987274	1.02933	1.07712	0.990919	0.997123		0.115068	0.321275	0.56341	0.0498944	0.107438		0.321275	0.0786663	CG9360	BKN21402
4	J2	1.14384	1.20298	1.11025	1.02755	0.972625		0.910055	1.14118	0.739173	0.262463	-0.0375868		0.910055	0.112438	CG4552	BKN21489
4	J20	1.02227	0.998252	0.991054	0.997662	0.910563		0.292759	0.174539	0.106737	0.0890264	-0.404985		0.174539	-0.157979	CG5247	BKN21498
4	J21	0.255782	0.281375	0.223787	0.712926	0.268412		-3.59915	-3.21021	-3.96437	-1.56337	-4.20644		-3.59915	-2.8849	CG4274	BKN21403
4	J22	0.978647	0.843145	1.08005	1.06967	0.751614		0.0712615	-0.557801	0.578924	0.5069	-1.34594		0.0712615	-0.419522	CG15737	BKN21499
4	J23	0.975276	0.828594	1.06265	0.95437	0.982498		0.0541452	-0.626503	0.486637	-0.162208	0.0208584		0.0541452	-0.0706747	CG1882	BKN21404
4	J24	1.0091	1.26222	1.15964	0.996685	1.05265		0.22589	1.42086	1.00124	0.0833561	0.436162		1.00124	0.259759	CG8135	BKN21500
4	J3	0.706773	0.853535	0.94374	0.989203	0.779056		-1.3092	-0.508743	-0.144308	0.0399354	-1.18349		-0.508743	-0.571778	CG1515	BKN21394
4	J4	1.03811	0.977893	1.02311	1.10672	1.04079		0.373175	0.0784143	0.276843	0.721929	0.365939		0.276843	0.543934	CG10939	BKN21490
4	J5	0.979811	1.02127	0.973574	1.04191	1.08049		0.077173	0.283196	0.0139906	0.345827	0.600965		0.077173	0.473396	CG13605	BKN21395
4	J6	1.04276	1.00196	1.0196	0.889661	0.951883		0.396787	0.192041	0.25818	-0.537734	-0.160379		0.25818	-0.349056	CG17249	BKN21491
47	E19	1.09597	0.784195	0.542818	0.759054	0.482768	0.280237	0.66698	-0.836134	-2.2716	-1.29568	-2.93748	-3.53888	-0.836134	-2.93748	CR33731	BKN42722
4	J8	1.03621	1.03921	0.966485	1.01488	1.06947		0.363532	0.367943	-0.0236248	0.188934	0.535749		0.363532	0.362342	CG17387	BKN21492
47	E3	0.732728	0.813456	0.565708	0.96811	0.48559	0.249308	-1.17741	-0.697981	-2.15015	-0.0824723	-2.92077	-3.69698	-1.17741	-2.92077	CR33743	BKN42714
4	K1	1.13166	1.16445	1.02412	0.925258	1.08372		0.848225	0.959226	0.282177	-0.331154	0.620072		0.848225	0.144459	CG12753	BKN21213
4	K10	1.00341	1.00624	0.98493	1.00716	0.91395		0.197021	0.212247	0.074246	0.144142	-0.384935		0.197021	-0.120396	CG1749	BKN21313
4	K11	1.05778	0.826746	1.0552	1.30352	1.16712		0.473063	-0.635229	0.447117	1.86402	1.1138		0.447117	1.48891	CG9620	BKN21218
4	K12	1.01646	0.942697	1.0027	1.04896	1.00924		0.26324	-0.0877674	0.168533	0.386729	0.179145		0.168533	0.282937	CG10238	BKN21314
4	K13	0.477935	0.532092	0.508172	0.68931	0.417781		-2.47115	-2.02644	-2.45543	-1.70042	-3.32219		-2.45543	-2.51131	CG9677	BKN21219
4	K14	0.994968	1.0229	0.999258	1.091	1.41523		0.154133	0.290926	0.150269	0.630684	2.58256		0.154133	1.60662	empty	empty
4	K15	0.993225	0.999086	1.0076	1.02994	0.951167		0.145286	0.178477	0.194555	0.276334	-0.164612		0.178477	0.0558608	CG5626	BKN21220
4	K16	1.01847	1.00554	1.01672	1.07186	1.15367		0.273454	0.208933	0.242901	0.519614	1.03418		0.242901	0.776899	CG7207	BKN21316
52	A17	1.24299	1.26429	1.31398	1.08043	1.11689	1.37196	1.41347	1.43066	1.82016	0.56938	0.816454	2.04148	1.43066	0.816454	place controls here	place controls here
4	K18	0.760557	0.928733	0.80339	0.984494	0.593417		-1.03611	-0.153697	-0.889007	0.0126055	-2.28245		-0.889007	-1.13492	CG18780	BKN21317
4	K19	0.791969	0.898359	0.841711	1.08046	0.593662		-0.876612	-0.297106	-0.685674	0.569514	-2.281		-0.685674	-0.855744	CG6755	BKN21222
4	K2	1.227	1.42453	1.255	1.037	1.11963		1.33232	2.1872	1.50726	0.317301	0.832686		1.50726	0.574994	CG8245	BKN21309
4	K20	0.993816	1.00175	0.986011	1.06078	1.14883		0.148287	0.191043	0.0799812	0.455309	1.00554		0.148287	0.730426	CG12295	BKN21318
4	K21	1.04646	1.00003	0.957924	1.02983	1.16233		0.415567	0.182909	-0.0690486	0.275678	1.08547		0.182909	0.680574	CG6634	BKN21223
5	J6	0.233	0.237019	0.316042	1.02731	1.00733	1.00187	-3.71482	-3.41963	-3.47487	0.261075	0.167888	0.149745	-3.47487	0.167888	CG7757	BKN21875
4	K23	1.05957	0.930301	0.948023	1.09592	1.13797		0.48215	-0.146292	-0.121586	0.659246	0.941212		-0.121586	0.800229	CG5462	BKN21224
4	K24	1.0616	1.14402	1.05357	1.02364	1.00976		0.492483	0.862794	0.438444	0.239774	0.182233		0.492483	0.211004	CG15117	BKN21320
4	K3	1.05796	1.03458	1.00136	1.00587	0.863685		0.473986	0.346073	0.161444	0.136648	-0.682498		0.346073	-0.272925	CG11210	BKN21214
4	K4	0.988795	0.730791	0.94432	0.954825	0.769905		0.12279	-1.08828	-0.141231	-0.159571	-1.23766		-0.141231	-0.698616	CG17611	BKN21310
4	K5	1.00592	0.9722	1.05293	1.01616	0.935083		0.209723	0.0515317	0.43503	0.196398	-0.259832		0.209723	-0.0317171	CG5343	BKN21215
4	K6	1.01192	1.06666	0.995231	1.05019	1.02456		0.240198	0.497505	0.128899	0.393841	0.269854		0.240198	0.331848	CG8419	BKN21311
4	K7	0.982085	0.984101	1.05007	1.02225	0.961146		0.0887178	0.107725	0.419879	0.231718	-0.105541		0.107725	0.0630885	CG9523	BKN21216
4	K8	0.974446	1.06404	1.06313	1.06262	0.997537		0.049932	0.485139	0.489187	0.465994	0.109891		0.485139	0.287943	CG8455	BKN21312
53	A17	1.06156	1.042	0.992896	1.01167	0.996325	0.991486	0.492253	0.38111	0.116509	0.170341	0.102712	0.0966666	0.38111	0.102712	place controls here	place controls here
4	L1	0.8696	1.04608	1.06537	1.10401	0.776189		-0.48243	0.400348	0.501062	0.706181	-1.20046		0.400348	-0.24714	CG5586	BKN21405
4	L10	0.971393	0.883992	0.998164	1.112	1.06592		0.0344317	-0.364943	0.144462	0.752589	0.514708		0.0344317	0.633648	CG13197	BKN21505
4	L11	0.810097	0.79065	0.828149	0.893083	0.636957		-0.784567	-0.805656	-0.757637	-0.517873	-2.0247		-0.784567	-1.27129	CG12921	BKN21410
4	L12	0.870209	0.931548	0.9973	1.04819	0.766144		-0.479341	-0.140408	0.139877	0.382254	-1.25993		-0.140408	-0.438838	CG6752	BKN21506
4	L13	0.921695	0.980264	1.01592	1.01256	1.14492		-0.217916	0.0896058	0.238683	0.175493	0.982397		0.0896058	0.578945	empty	empty
4	L14	0.949779	0.99167	1.00776	1.01662	0.923412		-0.0753189	0.143459	0.195395	0.199038	-0.328922		0.143459	-0.0649423	CG9134	BKN21507
4	L15	1.02204	1.00014	1.00221	0.890149	0.848183		0.291607	0.183448	0.165914	-0.534901	-0.774269		0.183448	-0.654585	CG7830	BKN21412
4	L16	1.00699	1.097	1.06566	1.01026	0.956453		0.215191	0.640762	0.502616	0.162142	-0.13332		0.502616	0.014411	CG6214	BKN21508
4	L17	0.99805	1.03156	1.00027	0.973216	0.971223		0.169783	0.331793	0.155645	-0.0528418	-0.0458872		0.169783	-0.0493645	CG11814	BKN21413
4	L18	1.024	1.08303	1.00714	1.05226	0.991707		0.301559	0.574809	0.192073	0.405866	0.0753764		0.301559	0.240621	CG9346	BKN21509
4	L19	1.02281	0.993022	1.02416	1.009	1.04682		0.295484	0.149845	0.282393	0.154835	0.40166		0.282393	0.278248	CG33052	BKN21414
4	L2	0.209797	0.43739	0.155145	0.749498	0.224182		-3.83264	-2.47358	-4.32859	-1.35113	-4.46827		-3.83264	-2.9097	CG18591	BKN21501
4	L20	0.988913	0.945527	0.888555	1.00457	0.99243		0.123389	-0.0744031	-0.437121	0.129112	0.0796584		-0.0744031	0.104385	CG8536	BKN21510
4	L21	1.01355	1.02172	1.07814	0.930795	1.03861		0.248477	0.285358	0.568831	-0.29902	0.353037		0.285358	0.0270085	CG4164	BKN21415
4	L22	1.03522	1.08817	1.02609	1.0736	1.01147		0.358525	0.599102	0.292616	0.529693	0.192378		0.358525	0.361035	CG7097	BKN21511
4	L23	0.990027	1.0268	1.04368	0.840299	1.01287		0.129048	0.309348	0.385971	-0.824196	0.20065		0.309348	-0.311773	CG6046	BKN21416
4	L24	1.00078	0.558562	1.09931	0.988437	0.993387		0.183664	-1.90146	0.681147	0.0354895	0.085325		0.183664	0.0604072	CG6984	BKN21512
4	L3	1.05509	1.05209	1.03834	1.03617	1.06006		0.459412	0.428757	0.357613	0.312518	0.480013		0.428757	0.396266	CG2118	BKN21406
4	L4	0.905869	0.759687	0.887614	0.964097	0.792175		-0.298275	-0.951848	-0.442116	-0.105763	-1.10583		-0.442116	-0.605794	CG1275	BKN21502
4	L5	0.994084	1.00778	0.924866	0.971408	1.08372		0.149647	0.219527	-0.244455	-0.0633342	0.620098		0.149647	0.278382	CG12194	BKN21407
4	L6	0.999205	1.072	0.932943	1.10069	1.07391		0.175646	0.522743	-0.201599	0.686926	0.562026		0.175646	0.624476	CG9323	BKN21503
4	L7	1.06607	1.07854	1.06791	0.977365	1.07618		0.515168	0.553621	0.514522	-0.028761	0.575433		0.515168	0.273336	CG3732	BKN21408
4	L8	1.01134	1.08326	0.995916	1.09138	1.00246		0.237254	0.575921	0.132534	0.632891	0.13905		0.237254	0.38597	CG3268	BKN21504
4	L9	0.955905	1.0019	0.920755	1.01469	0.99944		-0.04421	0.191781	-0.26627	0.187866	0.121158		-0.04421	0.154512	CG7748	BKN21409
4	M1	1.13835	1.13994	1.07109	0.966688	1.11195		0.882164	0.843528	0.531429	-0.0907227	0.78721		0.843528	0.348243	CG5522	BKN21225
4	M10	0.667236	0.696034	0.672713	0.877701	0.504279		-1.50995	-1.25239	-1.58238	-0.607143	-2.81014		-1.50995	-1.70864	CG3542	BKN21325
4	M11	0.909115	0.924435	0.947339	0.924477	0.808706		-0.281791	-0.173991	-0.125216	-0.335688	-1.00797		-0.173991	-0.671827	CG12264	BKN21230
4	M12	0.966884	1.01611	0.910366	1.08639	0.990764		0.0115342	0.258835	-0.321391	0.603959	0.0697959		0.0115342	0.336878	CG1818	BKN21326
4	M13	0.978399	1.04592	1.00004	1.09515	1.18833		0.0700046	0.399608	0.15441	0.654755	1.23934		0.15441	0.94705	CG12001	BKN21231
4	M14	1.098	1.00833	1.00247	1.11281	1.23863		0.677297	0.222123	0.167308	0.757243	1.53713		0.222123	1.14718	CG30084	BKN21327
4	M15	0.998214	0.999861	0.980066	1.04037	1.03802		0.170619	0.182134	0.0484366	0.336879	0.349538		0.170619	0.343208	CG7364	BKN21232
4	M16	0.993007	1.08792	1.00067	1.10991	0.977916		0.144179	0.597901	0.157757	0.74046	-0.00626552		0.157757	0.367097	CG11920	BKN21328
4	M17	1.12917	1.30626	1.15699	1.29464	1.23027		0.835576	1.62878	0.987213	1.8125	1.48762		0.987213	1.65006	dome	dome
4	M18	0.697406	0.80451	0.755275	1.13849	0.930853		-1.35676	-0.740219	-1.1443	0.906293	-0.284869		-1.1443	0.310712	CG7734	BKN21329
4	M19	1.04627	1.08008	1.02668	1.2915	1.08511		0.414601	0.560895	0.295791	1.79424	0.628323		0.414601	1.21128	CG9526	BKN21234
4	M2	1.12471	0.871829	1.19946	0.959895	1.02738		0.812901	-0.422369	1.21254	-0.130146	0.286528		0.812901	0.078191	CG7083	BKN21321
4	M20	1.03042	1.1495	1.06983	0.984663	1.00757		0.334161	0.888662	0.52472	0.0135914	0.169283		0.52472	0.091437	CG7747	BKN21330
4	M21	0.804987	0.949279	0.897082	0.839189	0.639384		-0.810512	-0.0566868	-0.391875	-0.830635	-2.01033		-0.391875	-1.42048	CG1793	BKN21235
4	M22	0.894238	0.122217	0.985957	1.02715	0.882326		-0.357332	-3.96167	0.0796935	0.260132	-0.572147		-0.357332	-0.156008	CG5823	BKN21331
4	M23	0.918381	1.04413	1.0251	1.05436	0.881004		-0.234742	0.391136	0.287384	0.418082	-0.579969		0.287384	-0.0809432	CG4215	BKN21236
4	M24	0.625797	0.991139	0.822785	1.00331	0.716916		-1.72036	0.140954	-0.786097	0.121831	-1.55135		-0.786097	-0.71476	CG31694	BKN21332
4	M3	0.999809	0.626909	1.05946	0.968707	1.05464		0.178714	-1.57876	0.469714	-0.0790092	0.447935		0.178714	0.184463	CG2938	BKN21226
4	M4	0.999468	0.542876	0.962039	1.06574	1.03237		0.176985	-1.97553	-0.0472169	0.48411	0.316117		-0.0472169	0.400113	CG10050	BKN21322
4	M5	1.08789	0.637175	1.05902	1.03098	0.957399		0.625945	-1.53029	0.467374	0.282372	-0.127721		0.467374	0.0773257	CG2212	BKN21227
4	M6	0.997307	1.04313	0.993391	1.02611	1.09672		0.166013	0.386451	0.119135	0.254104	0.697043		0.166013	0.475574	CG6428	BKN21323
4	M7	1.00149	1.08156	1.04362	1.02656	0.797204		0.187262	0.567874	0.385651	0.256723	-1.07605		0.385651	-0.409666	CG9723	BKN21228
4	M8	0.924346	0.892952	0.873191	1.0383	0.945718		-0.204456	-0.322637	-0.51864	0.324869	-0.196873		-0.322637	0.0639979	CG6923	BKN21324
1	A9	1.26239	1.15482	1.1636	1.06479	1.13226	1.03244	1.51197	0.91377	1.02226	0.478589	0.907421	0.305981	1.02226	0.478589	place controls here	place controls here
4	N1	0.766407	0.845055	0.94349	0.993037	0.820084		-1.00641	-0.548782	-0.145635	0.0621837	-0.940612		-0.548782	-0.439214	CG11399	BKN21417
4	N10	0.750219	0.797493	0.815563	1.06735	0.580409		-1.0886	-0.773346	-0.824414	0.493472	-2.35946		-0.824414	-0.932993	CG10667	BKN21517
4	N11	1.06445	1.00948	0.828005	1.11556	1.00298		0.506956	0.227536	-0.7584	0.773247	0.142111		0.227536	0.457679	CG18437	BKN21422
4	N12	1.03312	1.08064	1.08464	1.07423	1.10286		0.347833	0.563542	0.603306	0.533382	0.733364		0.563542	0.633373	CG4332	BKN21518
4	N13	0.97982	1.11817	0.955435	1.08912	1.08081		0.0772189	0.740727	-0.0822583	0.619759	0.602829		0.0772189	0.611294	CG3160	BKN21423
4	N14	0.947798	1.05636	1.03032	1.01716	0.978685		-0.0853745	0.448894	0.315066	0.20216	-0.00171172		0.315066	0.100224	CG15481	BKN21519
4	N15	1.01535	1.00697	1.014	1.03899	1.1903		0.257632	0.215683	0.228483	0.328889	1.251		0.228483	0.789947	CG7889	BKN21424
4	N16	1.03732	1.03948	0.995126	1.26624	1.26238		0.369166	0.369181	0.128345	1.64768	1.67774		0.369166	1.66271	CG12007	BKN21520
4	N17	1.06697	1.04606	0.906965	1.00773	1.14612		0.519726	0.400267	-0.339435	0.147438	0.989506		0.400267	0.568472	CG13189	BKN21425
4	N18	1.0249	0.97204	0.966568	1.0804	1.06687		0.306111	0.050776	-0.0231862	0.569196	0.520351		0.050776	0.544773	CG6422	BKN21521
4	N19	0.936287	1.00238	1.00419	0.990998	0.814278		-0.143824	0.194036	0.176412	0.0503521	-0.974978		0.176412	-0.462313	CG1234	BKN21426
4	N2	0.606854	0.821039	0.66963	0.6983	0.396917		-1.81655	-0.662178	-1.59873	-1.64825	-3.4457		-1.59873	-2.54698	CG7483	BKN21513
4	N20	1.04694	1.1117	1.12669	0.965035	0.919768		0.41804	0.710168	0.826421	-0.100317	-0.350491		0.710168	-0.225404	CG14472	BKN21522
4	N21	1.0974	1.20718	1.04067	0.989964	1.16722		0.674251	1.161	0.369996	0.0443494	1.11437		0.674251	0.579361	CG11982	BKN21427
4	N22	0.820106	0.937523	0.884754	0.862353	0.848568		-0.733741	-0.112197	-0.45729	-0.696207	-0.771986		-0.45729	-0.734096	CG31992	BKN21523
4	N23	0.681142	0.876156	0.868615	0.994378	0.73162		-1.43934	-0.401941	-0.542922	0.069969	-1.46431		-0.542922	-0.69717	CG5814	BKN21428
4	N24	0.596355	0.845041	0.770836	0.855177	0.668946		-1.86986	-0.548848	-1.06174				-1.06174	#NUM!	CG6413	BKN21524
4	N3	0.937742	1.01331	0.942593	0.888288	0.866846		-0.136437	0.245644	-0.150397	-0.545702	-0.663787		-0.136437	-0.604744	CG6098	BKN21418
4	N4	0.169964	0.330868	0.162836	0.482178	0.148634		-4.03489	-2.97653	-4.28778	-2.90247	-4.91551		-4.03489	-3.90899	CG6015	BKN21514
4	N5	0.748447	1.07936	1.06409	0.966859	0.939445		-1.0976	0.557467	0.494284	-0.0897309	-0.23401		0.494284	-0.161871	CG32045	BKN21419
4	N6	1.06623	0.462022	1.13196	1.10593	1.06557		0.515981	-2.35728	0.854385	0.717316	0.512636		0.515981	0.614976	CG3479	BKN21515
4	N7	1.09105	1.07158	1.10845	0.956462	1.10196		0.641986	0.520778	0.729651	-0.150069	0.728069		0.641986	0.289	CG18657	BKN21420
4	N8	1.07439	0.36344	1.11065	1.06752	1.07424		0.55739	-2.82273	0.74131	0.494418	0.563952		0.55739	0.529185	CG12395	BKN21516
4	N9	1.07153	1.01113	0.992666	0.955812	1.16398		0.542878	0.235361	0.115292	-0.153844	1.09522		0.235361	0.47069	CG7536	BKN21421
4	O1	0.987801	1.06387	1.04239	0.945133	1.04251		0.117745	0.484371	0.379135	-0.215814	0.376144		0.379135	0.080165	CG5366	BKN21237
4	O10	1.04395	1.09877	1.00721	0.982599	1.04109		0.402847	0.649138	0.192453	0.00161309	0.36769		0.402847	0.184651	CG10419	BKN21337
4	O11	1.04042	1.04159	0.716395	1.0558	1.04067		0.38493	0.37914	-1.3506	0.426402	0.365217		0.37914	0.395809	CG5745	BKN21242
4	O12	0.947625	0.968213	0.889981	0.864084	0.893363		-0.0862517	0.0327087	-0.429556	-0.686163	-0.50681		-0.0862517	-0.596487	CG9241	BKN21338
4	O13	1.04301	0.973723	0.908559	0.952482	1.03611		0.398073	0.0587218	-0.330978	-0.173164	0.338252		0.0587218	0.0825437	CG6750	BKN21243
4	O14	1.15716	0.159274	0.994665	1.11624	1.07297		0.97769	-3.78671	0.125898	0.777168	0.556432		0.125898	0.6668	CG9934	BKN21339
4	O15	1.00179	1.05929	0.990358	1.01027	1.06834		0.188751	0.462721	0.103043	0.1622	0.529038		0.188751	0.345619	CG6311	BKN21244
4	O16	0.887087	0.958631	0.904474	0.935942	0.656827		-0.393642	-0.0125319	-0.352654	-0.269152	-1.90707		-0.352654	-1.08811	CG17347	BKN21340
2	A9	1.08941	1.15604	1.16963	1.16581	1.26389	1.06074	0.63366	0.919522	1.05427	1.06485	1.68664	0.450636	0.919522	1.06485	place controls here	place controls here
4	O18	0.99133	1.01177	0.992863	1.05968	1.0613		0.135664	0.238351	0.116337	0.448926	0.487352		0.135664	0.468139	CG32048	BKN21341
4	O19	0.921171	1.0518	0.975544	1.10526	0.907384		-0.220576	0.427366	0.0244403	0.713436	-0.423807		0.0244403	0.144815	CG30349	BKN21246
4	O2	0.947943	0.995255	0.949108	0.773787	0.721103		-0.08464	0.160385	-0.115827	-1.21018	-1.52656		-0.08464	-1.36837	CG15016	BKN21333
4	O20	1.14198	1.09206	1.10049	0.91416	0.959892		0.900619	0.617433	0.687421	-0.395558	-0.112967		0.687421	-0.254262	CG1795	BKN21342
4	O21	1.04641	1.00755	1.03164	1.05745	1.1732		0.415354	0.218427	0.3221	0.435983	1.14981		0.3221	0.792894	CG6554	BKN21247
4	O22	1.09441	1.07567	1.11689	0.968809	0.988529		0.659043	0.540074	0.774433	-0.0784138	0.0565633		0.659043	-0.0109252	CG32533	BKN21343
4	O23	0.620137	0.653409	0.815513	1.02063	0.579962		-1.7491	-1.45364	-0.824681	0.222332	-2.3621		-1.45364	-1.06989	CG5179	BKN21248
4	O24	1.03973	1.18001	1.01245	1.00984	0.859314		0.381416	1.03272	0.220266	0.159684	-0.708376		0.381416	-0.274346	CG5989	BKN21344
4	O3	1.03168	1.10891	1.09656	0.994132	0.999508		0.34056	0.696988	0.666539	0.0685393	0.121555		0.666539	0.0950473	CG8293	BKN21238
4	O4	0.925023	1.14852	1.08678	0.886212	0.806984		-0.20102	0.884035	0.614648	-0.557751	-1.01816		0.614648	-0.787955	CG8151	BKN21334
4	O5	1.05591	1.10374	1.0089	0.983836	1.00729		0.463555	0.672579	0.201423	0.00878997	0.167622		0.463555	0.0882062	CG6650	BKN21239
4	O6	1.0008	0.764394	1.00454	0.973892	1.06121		0.183724	-0.929626	0.178304	-0.0489169	0.48684		0.178304	0.218962	CG3033	BKN21335
4	O7	0.998508	0.679443	1.13337	1.01287	0.997712		0.172108	-1.33072	0.861843	0.177285	0.110926		0.172108	0.144106	CG3017	BKN21240
4	O8	0.906714	1.0016	1.02462	0.912448	0.920298		-0.29398	0.190329	0.284815	-0.405495	-0.347358		0.190329	-0.376426	CG34157	BKN21336
3	A9	0.84649	1.21074	1.31966	1.28545	1.01718	1.00975	-0.599775	1.17781	1.85031	1.75912	0.226182	0.190039	1.17781	0.226182	place controls here	place controls here
4	P1	0.93605	0.8602	1.00103	1.07096	1.04396		-0.145026	-0.477277	0.159693	0.514394	0.38473		-0.145026	0.449562	CG7081	BKN21429
4	P10	1.08726	1.06333	1.03427	1.01113	1.18417		0.622742	0.481798	0.336036	0.167197	1.21473		0.481798	0.690965	CG1522	BKN21529
4	P11	0.970635	1.13686	1.04933	0.980675	1.06719		0.0305797	0.828983	0.415929	-0.00955689	0.52222		0.415929	0.256331	CG8402	BKN21434
4	P12	1.03787	1.05651	1.01224	0.973388	1.0308		0.371979	0.449619	0.219168	-0.0518411	0.306812		0.371979	0.127485	CG7852	BKN21530
4	P13	1.0579	0.887554	0.999961	0.961301	1.0414		0.473683	-0.348124	0.154	-0.121985	0.369534		0.154	0.123775	CG3793	BKN21435
4	P14	0.889971	0.929945	0.866816	1.00333	0.834377		-0.378996	-0.147974	-0.55247	0.121892	-0.855997		-0.378996	-0.367053	CG6759	BKN21531
4	P15	0.994368	1.11977	1.04001	0.955583	1.01309		0.15109	0.748281	0.366486	-0.155169	0.201961		0.366486	0.0233959	CG9643	BKN21436
4	P16	0.414096	0.41317	0.446043	0.656456	0.396034		-2.79529	-2.58793	-2.78509	-1.89109	-3.45093		-2.78509	-2.67101	CG5289	BKN21532
40	A6	0.0665575	0.101735	0.99946	0.910551	0.281096	1.02489	-4.55995	-4.05838	0.15134	-0.416503	-4.13135	0.267402	-4.05838	-0.416503	CG40411	BKN40099
4	P18	1.01236	0.573655	1.07332	0.936267	1.05149		0.242459	-1.8302	0.54323	-0.267267	0.429283		0.242459	0.0810077	CG6845	BKN21533
4	P19	1.07238	1.00636	0.852778	0.927666	1.00301		0.547212	0.21284	-0.626953	-0.317177	0.142277		0.21284	-0.0874503	CG3344	BKN21438
4	P2	0.85456	1.00475	0.938681	0.972452	0.868972		-0.558801	0.205197	-0.171153	-0.0572759	-0.651198		-0.171153	-0.354237	CG12770	BKN21525
4	P20	0.991892	1.03646	0.99308	1.02568	1.14215		0.138515	0.35493	0.117488	0.251627	0.965996		0.138515	0.608811	CG6115	BKN21534
4	P21	1.03348	0.996036	1.1353	0.968022	1.12185		0.349695	0.164073	0.872112	-0.0829824	0.845829		0.349695	0.381423	CG7510	BKN21439
4	P22	1.02135	1.05557	1.11542	0.922892	1.02885		0.288109	0.445149	0.766628	-0.344887	0.295241		0.445149	-0.0248232	CG4620	BKN21535
4	P23	0.879815	0.495327	0.906513	0.958607	0.922423		-0.430565	-2.20003	-0.341834	-0.137623	-0.334776		-0.430565	-0.2362	CG5188	BKN21440
4	P24	0.784794	1.0758	0.813362	1.05005	1.00661		-0.91304	0.540688	-0.836096	0.393071	0.163616		-0.836096	0.278344	CG4063	BKN21536
4	P3	0.823935	1.02022	1.08858	1.09533	1.03084		-0.714299	0.278255	0.624206	0.655795	0.307011		0.278255	0.481403	CG8314	BKN21430
4	P4	1.06695	1.04524	1.03823	0.971229	0.937783		0.519642	0.396402	0.357032	-0.0643713	-0.243847		0.396402	-0.154109	CG6459	BKN21526
4	P5	1.06565	0.979593	0.985416	0.963593	1.04741		0.513038	0.0864401	0.0768243	-0.108685	0.405139		0.0864401	0.148227	CG6388	BKN21431
4	P6	1.02977	0.977948	0.86835	1.10998	0.984986		0.330831	0.0786705	-0.544329	0.740863	0.035592		0.0786705	0.388227	CG2145	BKN21527
4	P7	0.849549	0.802537	1.01868	0.898946	1.00229		-0.584242	-0.749535	0.253322	-0.483852	0.138015		-0.584242	-0.172918	CG11194	BKN21432
4	P8	1.05483	0.994624	1.00058	1.0046	1.0037		0.458082	0.157408	0.157288	0.129282	0.146383		0.157408	0.137833	CG15084	BKN21528
4	P9	0.79566	1.04144	1.02124	1.0061	1.11386		-0.85787	0.378455	0.266924	0.138019	0.798492		0.266924	0.468256	CG1021	BKN21433
5	A1	0.612898	1.08191	0.948827	1.25213	0.969496	1.25692	-1.78586	0.569508	-0.117319	1.56577	-0.0561069	1.45345	-0.117319	1.45345	empty	BKN21537
5	A10	0.93267	0.363771	1.00651	0.926781	0.942186	1.02631	-0.162187	-2.82117	0.188752	-0.322315	-0.217783	0.274691	-0.162187	-0.217783	CG4894	BKN21637
5	A11	0.927296	1.00866	0.713791	1.04312	1.01315	0.945696	-0.189476	0.223678	-1.36442	0.352829	0.202292	-0.137391	-0.189476	0.202292	CG13776	BKN21542
5	A12	0.937356	0.886961	0.969976	0.904	0.912708	1.0066	-0.138398	-0.350924	-0.0051027	-0.45452	-0.392286	0.173898	-0.138398	-0.392286	CG5709	BKN21638
5	A13	0.96377	1.11279	0.961965	0.983452	1.0182	1.04554	-0.00427778	0.715317	-0.0476078	0.00655839	0.232189	0.37294	-0.00427778	0.232189	CG18076	BKN21543
5	A14	0.986932	0.978955	1.10466	0.941242	0.965472	1.00182	0.113329	0.0834288	0.709546	-0.238395	-0.079933	0.149482	0.113329	-0.079933	CG4973	BKN21639
5	A15	1.0966	1.03298	0.924688	0.997516	1.02289	0.944741	0.670177	0.338497	-0.2454	0.0881783	0.259976	-0.142273	0.338497	0.0881783	CG8665	BKN21544
5	A16	0.990934	0.994841	0.978745	1.19826	0.885462	1.00625	0.133653	0.158432	0.0414269	1.25313	-0.553578	0.172129	0.133653	0.172129	CG31623	BKN21640
4	A9	1.08989	1.27312	1.12474	1.22231	1.10762		0.636096	1.47233	0.816085	1.39273	0.761554		0.816085	1.07714	place controls here	place controls here
5	A18	1.0478	0.884357	1.02674	1.06819	0.986066	0.996783	0.422403	-0.363218	0.296109	0.498337	0.0419859	0.12374	0.296109	0.12374	CG42261	BKN21641
5	A19	0.988613	1.07281	0.872451	1.10586	0.996071	0.986148	0.121866	0.526582	-0.522569	0.716946	0.101214	0.0693814	0.121866	0.101214	CG9342	BKN21546
5	A2	0.908635	0.93921	1.07516	1.08557	0.929484	1.0624	-0.284229	-0.104228	0.553018	0.599152	-0.292977	0.459168	-0.104228	0.459168	empty	BKN21633
5	A20	1.04887	0.944765	1.14377	1.02931	0.961129	1.01142	0.42783	-0.0780037	0.917062	0.272699	-0.105638	0.198547	0.42783	0.198547	CG7356	BKN21642
5	A21	1.00557	1.07688	0.986822	1.02074	0.94937	0.995897	0.207946	0.545772	0.0842822	0.222926	-0.175252	0.119213	0.207946	0.119213	CG7582	BKN21547
5	A22	1.02242	0.0379271	1.03476	0.985358	0.899979	0.973714	0.293548	-4.35965	0.338633	0.0176216	-0.467641	0.00582414	0.293548	0.00582414	CG15651	BKN21643
5	A23	0.954072	1.01159	1.08384	1.04485	0.978446	1.07614	-0.0535183	0.237517	0.599059	0.362894	-0.00312875	0.529399	0.237517	0.362894	CG15110	BKN21548
5	A24	0.934402	0.0386557	0.995559	0.91815	0.89825	0.824466	-0.153395	-4.35621	0.130643	-0.372405	-0.477876	-0.757056	-0.153395	-0.477876	CG15923	BKN21644
5	A3	0.909272	1.03382	0.723761	0.901237	0.982541	0.986635	-0.280994	0.342474	-1.31151	-0.470553	0.0211163	0.0718711	-0.280994	0.0211163	CG6725	BKN21538
5	A4	1.00353	0.981046	1.12984	0.886141	1.00544	1.0457	0.197622	0.0932984	0.843146	-0.558164	0.156698	0.373773	0.197622	0.156698	CG4082	BKN21634
5	A5	1.04324	1.04086	0.97462	1.06322	1.15971	0.940429	0.399225	0.375729	0.0195414	0.469466	1.06991	-0.164313	0.375729	0.469466	CG30392	BKN21539
5	A6	0.992727	0.954848	1.09	1.02415	0.848823	0.95006	0.142757	-0.0303957	0.631757	0.24275	-0.770479	-0.115082	0.142757	-0.115082	CG7123	BKN21635
5	A7	0.908635	0.047629	0.897972	0.929173	1.03033	0.962084	-0.284228	-4.31384	-0.387155	-0.308436	0.304007	-0.0536199	-0.387155	-0.0536199	CG10619	BKN21540
34	G10	0.238821	0.211276	0.175334	0.962261	1.02928	0.963734	-3.68527	-3.54118	-4.22146	-0.116415	0.297779	-0.045187	-3.68527	-0.045187	CG42338	BKN32809
5	A9	1.21596	1.26998	1.13484	0.570969	1.01089	1.0207	1.27623	1.45753	0.869647	-2.38719	0.188948	0.245993	1.27623	0.188948	place controls here	place controls here
5	B1	0.956164	1.20843	1.15646	1.20076	0.962039	1.2536	-0.0428939	1.16688	0.984391	1.26764	-0.100252	1.43647	0.984391	1.26764	empty	BKN21729
5	B10	1.02717	1.01659	1.02178	1.03448	1.00327	0.971792	0.317643	0.261129	0.269758	0.302663	0.143815	-0.00400158	0.269758	0.143815	CG1583	BKN21829
5	B11	1.03632	0.980721	0.99984	1.0224	1.07125	1.06567	0.364083	0.091766	0.153355	0.232615	0.546268	0.475862	0.153355	0.475862	CG2747	BKN21734
5	B12	0.927552	1.02013	0.955346	1.00369	0.925082	0.931065	-0.188178	0.277855	-0.0827273	0.124025	-0.319036	-0.212175	-0.0827273	-0.212175	CG6453	BKN21830
5	B13	0.969946	0.996677	1.04992	0.992591	1.02663	1.00109	0.0270845	0.167103	0.41906	0.0595968	0.2821	0.145761	0.167103	0.145761	CG8767	BKN21735
5	B14	1.04044	0.995768	1.04977	0.986247	1.01338	1.04689	0.385025	0.16281	0.418283	0.022782	0.203654	0.379871	0.385025	0.203654	CG11281	BKN21831
5	B15	1.15022	0.965573	0.927321	0.948119	0.976468	1.04244	0.942437	0.020242	-0.231429	-0.198484	-0.0148357	0.35711	0.020242	-0.0148357	CG32732	BKN21736
5	B16	1.00554	0.994285	1.02949	0.986735	0.959927	1.01685	0.207838	0.155809	0.310674	0.0256129	-0.112757	0.226334	0.207838	0.0256129	CG12286	BKN21832
5	B17	1.01948	0.978643	0.999209	1.00257	1.01832	1.06869	0.278586	0.0819521	0.150007	0.1175	0.232928	0.491312	0.150007	0.232928	CG3792	BKN21737
5	B18	1.05079	1.04577	0.984604	0.996522	0.979314	0.955119	0.437554	0.398883	0.0725162	0.0824111	0.00201314	-0.089222	0.398883	0.00201314	CG7659	BKN21833
5	B19	0.995389	0.96147	1.00859	1.00921	0.994441	1.05032	0.156273	0.000869181	0.199801	0.156057	0.0915607	0.397419	0.156273	0.156057	CG7074	BKN21738
5	B2	0.930275	1.06409	1.11555	1.11082	0.989199	1.04972	-0.174352	0.485379	0.767297	0.745693	0.0605288	0.394309	0.485379	0.394309	empty	BKN21825
5	B20	0.994025	1.01036	1.00479	0.995131	0.960345	1.01015	0.149344	0.231694	0.179636	0.0743387	-0.110283	0.19209	0.179636	0.0743387	CG11033	BKN21834
5	B21	1.0138	0.983566	1.07454	0.89186	0.984112	1.025	0.249747	0.1052	0.549713	-0.524974	0.0304164	0.267986	0.249747	0.0304164	CG3433	BKN21739
5	B22	0.987645	1.23517	1.01613	1.04487	0.91886	0.986187	0.116954	1.29313	0.239789	0.362977	-0.355869	0.0695803	0.239789	0.0695803	CG4600	BKN21835
5	B23	0.925216	0.940842	0.920863	0.885437	1.00044	1.01234	-0.200035	-0.0965223	-0.265697	-0.562245	0.127091	0.203254	-0.200035	0.127091	CG11482	BKN21740
5	B24	0.793632	1.29438	0.897826	0.990309	0.877707	0.946129	-0.868168	1.5727	-0.387928	0.0463523	-0.599489	-0.135177	-0.387928	-0.135177	CG31111	BKN21836
5	B3	0.77667	0.725984	0.905629	1.03695	0.980827	0.806302	-0.954291	-1.11098	-0.346529	0.317034	0.0109672	-0.849902	-0.954291	0.0109672	CG10726	BKN21730
5	B4	1.0786	0.96617	0.902535	0.962711	0.92562	1.04606	0.578806	0.0230602	-0.362942	-0.113803	-0.315853	0.375636	0.0230602	-0.113803	CG1817	BKN21826
5	B5	1.0592	1.02232	1.10556	1.00701	1.10555	1.012	0.480294	0.288168	0.714294	0.143263	0.74933	0.20152	0.480294	0.20152	CG10023	BKN21731
5	B6	0.954917	0.956034	0.914325	1.04706	0.982808	1.0219	-0.0492298	-0.0247951	-0.300384	0.375709	0.0226989	0.252117	-0.0492298	0.252117	CG3359	BKN21827
5	B7	0.99602	0.948781	1.06377	0.997913	1.07812	1.01503	0.159474	-0.0590415	0.492569	0.0904846	0.586927	0.217013	0.159474	0.217013	CG7834	BKN21732
5	B8	1.02145	0.987451	1.09563	1.01506	1.10699	0.949464	0.288618	0.123542	0.661591	0.189967	0.757826	-0.118128	0.288618	0.189967	CG34125	BKN21828
5	B9	1.04833	0.999366	0.965139	1.05924	1.05496	0.986991	0.42511	0.179796	-0.0307648	0.446378	0.449856	0.0736878	0.179796	0.446378	CG5723	BKN21733
5	C1	0.989989	0.994231	0.945291	1.03903	0.959777	1.10682	0.128854	0.155551	-0.136081	0.32911	-0.113643	0.686177	0.128854	0.32911	CG12272	BKN21549
20	B1	0.390209	0.355746	0.312412	1.18572	1.09941	1.11288	-2.91658	-2.85906	-3.49413	1.18037	0.712982	0.717184	-2.91658	0.717184	empty	BKN27489
5	C11	1.16674	1.0539	1.01744	1.10221	1.01178	0.872592	1.02631	0.437269	0.246742	0.69574	0.194234	-0.511061	0.437269	0.194234	empty	BKN21554
5	C12	1.10597	1.08546	1.05524	0.926805	0.948938	0.903338	0.717755	0.586304	0.44733	-0.32218	-0.177809	-0.353904	0.586304	-0.32218	CG12252	BKN21650
5	C13	0.458843	0.374799	0.39607	0.685872	0.648905	0.295432	-2.56809	-2.76911	-3.05024	-1.72038	-1.95397	-3.46121	-2.76911	-1.95397	CG10484	BKN21555
5	C14	1.0015	1.00423	1.02976	1.00541	1.04273	0.986042	0.187285	0.202772	0.312127	0.133978	0.377397	0.0688396	0.202772	0.133978	empty	empty
5	C15	1.05834	0.9964	1.0492	1.01472	1.00422	1.08275	0.475912	0.165794	0.415274	0.18799	0.149481	0.563143	0.415274	0.18799	CG10670	BKN21556
5	C16	0.982897	0.928638	0.895883	0.968606	1.07681	1.0273	0.0928444	-0.154144	-0.398239	-0.0795968	0.57918	0.279716	-0.154144	0.279716	CG30093	BKN21652
6	A9	1.20481	1.23451	1.12696				1.21964	1.29002	0.827873				1.21964	#NUM!	place controls here	place controls here
5	C18	0.7948	0.863473	0.833942	1.01166	0.952165	1.00033	-0.862237	-0.461825	-0.726894	0.170269	-0.158704	0.141857	-0.726894	0.141857	CG1064	BKN21653
5	C19	1.02356	1.04222	1.05305	1.00347	0.953863	1.06266	0.299288	0.382131	0.435687	0.122739	-0.148653	0.460468	0.382131	0.122739	CG1440	BKN21558
5	C2	0.9749	1.04698	0.992817	0.988234	0.964962	1.01509	0.0522393	0.404621	0.116091	0.0343133	-0.0829529	0.217298	0.116091	0.0343133	CG5287	BKN21645
5	C20	0.9646	0.999544	1.08861	0.967755	0.885151	1.0006	-5.9737e-05	0.180638	0.624381	-0.0845314	-0.555419	0.143268	0.180638	-0.0845314	CG9148	BKN21654
5	C21	0.956076	1.01643	0.932855	1.12065	0.997832	1.0041	-0.0433436	0.260382	-0.202066	0.802771	0.111636	0.161157	-0.0433436	0.161157	CG32380	BKN21559
5	C22	0.948212	1.0718	0.67912	0.978955	0.934896	1.02042	-0.0832732	0.521792	-1.54838	-0.0195375	-0.260937	0.244556	-0.0832732	-0.0195375	CG10997	BKN21655
5	C23	0.90076	0.927841	0.771637	1.01861	0.956669	0.773525	-0.324216	-0.157911	-1.05748	0.21057	-0.132045	-1.01744	-0.324216	-0.132045	CG12908	BKN21560
5	C24	0.928766	0.896523	0.775	0.952214	0.954564	0.787142	-0.182014	-0.305778	-1.03964	-0.174719	-0.144506	-0.947839	-0.305778	-0.174719	CG3979	BKN21656
5	C3	0.995927	0.98849	1.0643	1.03972	1.01623	1.04163	0.159003	0.128447	0.495399	0.333117	0.220555	0.352961	0.159003	0.333117	CG11081	BKN21550
5	C4	0.933066	0.882389	1.01036	1.02301	0.994556	0.762028	-0.160177	-0.372509	0.209171	0.236111	0.0922426	-1.07621	-0.160177	0.0922426	CG12267	BKN21646
5	C5	0.970586	0.966954	0.986768	1.03559	1.02719	0.877733	0.0303319	0.0267661	0.0839952	0.309112	0.285418	-0.484781	0.0303319	0.285418	CG8394	BKN21551
5	C6	1.00727	0.966661	1.01626	0.983369	1.01252	1.01063	0.216613	0.0253784	0.24049	0.00608235	0.19857	0.19453	0.216613	0.19453	CG4709	BKN21647
5	C7	1.01296	0.998616	1.04462	0.954567	1.05059	0.830179	0.2455	0.176256	0.390979	-0.161067	0.423954	-0.727856	0.2455	-0.161067	CG2875	BKN21552
5	C8	0.919034	0.922617	0.987843	0.983548	1.05125	1.05047	-0.231427	-0.182574	0.0897024	0.00711771	0.427884	0.398159	-0.182574	0.398159	CG10639	BKN21648
5	C9	1.23136	1.21115	1.10848	1.39875	1.05708	1.13583	1.35444	1.17974	0.729805	2.41664	0.462355	0.834488	1.17974	0.834488	dome	dome
45	A2	0.615529	0.671076	0.566065	1.30274	1.1461	1.52829	-1.7725	-1.37023	-2.14825	1.85946	0.989386	2.84055	-1.7725	1.85946	empty	BKN42017
20	M13	0.359249	0.365953	0.371728	1.00677	1.08711	1.08154	-3.07379	-2.81087	-3.1794	0.141882	0.640176	0.557002	-3.07379	0.557002	CG6148	BKN27375
5	D11	1.01071	0.0691136	1.00467	0.938972	0.968476	1.03369	0.234087	-4.2124	0.17897	-0.251566	-0.0621469	0.312406	0.17897	-0.0621469	CG33116	BKN21746
5	D12	1.08137	1.39606	1.08927	0.994874	1.06205	0.975642	0.592825	2.05278	0.627888	0.0728464	0.491784	0.015681	0.627888	0.0728464	CG4852	BKN21842
5	D13	0.940343	0.0660235	0.882652	1.00344	0.995784	1.09802	-0.123228	-4.22699	-0.468442	0.122535	0.0995142	0.641208	-0.468442	0.122535	CG12352	BKN21747
5	D14	1.11139	1.36163	1.08012	1.04105	0.994794	0.960056	0.745272	1.89024	0.579343	0.340814	0.0936515	-0.0639862	0.745272	0.0936515	CG4252	BKN21843
5	D15	1.03181	0.0771868	1.08227	1.00248	0.995775	1.09086	0.34118	-4.17428	0.590749	0.117009	0.0994602	0.604597	0.34118	0.117009	empty	empty
5	D16	1.09835	1.36258	1.07958	1.02196	0.984336	1.03042	0.679075	1.89473	0.576467	0.230051	0.0317406	0.295656	0.679075	0.230051	CG3021	BKN21844
5	D17	0.91912	0.0581654	1.03378	0.997431	0.997189	0.984579	-0.230993	-4.26409	0.333466	0.0876874	0.10783	0.0613621	-0.230993	0.0876874	CG6672	BKN21749
5	D18	1.04939	1.43373	1.09206	1.02514	1.04712	1.00778	0.430489	2.23066	0.642664	0.248489	0.403399	0.179965	0.642664	0.248489	empty	BKN21845
5	D19	0.913589	0.0607228	0.937695	0.996529	1.02401	0.916512	-0.259074	-4.25202	-0.176387	0.0824487	0.266601	-0.286566	-0.259074	0.0824487	CG1523	BKN21750
5	O21	0.314282	0.281351	0.284905	1.12565	0.975277	1.03087	-3.30211	-3.21032	-3.64008	0.831804	-0.0218858	0.297996	-3.30211	0.297996	CG4849	BKN21631
5	D20	1.01587	1.22198	0.966739	1.06388	1.05592	0.9937	0.260245	1.23087	-0.0222796	0.473315	0.4555	0.107984	0.260245	0.4555	CG7033	BKN21846
5	D21	0.888305	0.0610118	1.01108	0.967196	0.939306	0.981026	-0.387456	-4.25065	0.21298	-0.0877781	-0.234831	0.0431986	-0.387456	-0.0877781	CG6210	BKN21751
5	D22	1.11411	1.36049	1.0824	1.01279	0.959268	0.998335	0.759067	1.88487	0.591426	0.176822	-0.116659	0.131676	0.759067	0.131676	CG6479	BKN21847
5	D23	0.936642	1.27717	0.879021	0.948227	0.915838	0.827399	-0.142019	1.49144	-0.487708	-0.197857	-0.373755	-0.742066	-0.142019	-0.373755	CG3645	BKN21752
5	D24	0.966835	1.00954	1.05491	0.998907	0.978604	0.991155	0.011285	0.227831	0.445541	0.09625	-0.00219332	0.0949766	0.227831	0.0949766	CG3480	BKN21848
5	D3	0.964305	0.837898	1.09132	1.0338	1.01848	1.0393	-0.00156009	-0.582574	0.638758	0.298728	0.233846	0.341044	-0.00156009	0.298728	CG4945	BKN21742
5	D4	0.995837	1.48086	0.890948	0.994029	1.00876	0.840323	0.158549	2.4532	-0.424425	0.0679421	0.176324	-0.676005	0.158549	0.0679421	CG31852	BKN21838
5	D5	0.98657	0.0725899	1.03322	0.992992	1.07174	1.03878	0.111492	-4.19599	0.330484	0.0619244	0.549188	0.338432	0.111492	0.338432	CG31638	BKN21743
5	D6	1.08571	1.45433	0.975542	0.997467	1.00043	0.984581	0.614885	2.32789	0.0244308	0.0878921	0.127043	0.0613727	0.614885	0.0878921	CG2543	BKN21839
5	D7	1.01681	1.30019	1.05113	0.915955	1.03234	1.09004	0.265046	1.60016	0.425511	-0.385142	0.315931	0.600426	0.425511	0.315931	CG15027	BKN21744
5	D8	1.0003	1.34288	0.973213	1.06682	0.997858	0.961287	0.181229	1.80169	0.0120708	0.490348	0.111791	-0.0576975	0.181229	0.111791	CG10907	BKN21840
5	D9	0.949491	0.0911183	0.985486	1.0501	1.00803	1.00117	-0.0767772	-4.10851	0.0771913	0.393317	0.17202	0.146164	-0.0767772	0.17202	CG12253	BKN21745
5	E1	0.952793	0.895856	0.943302	0.984014	0.998925	0.940781	-0.0600115	-0.308925	-0.146634	0.00982222	0.118107	-0.162514	-0.146634	0.00982222	CG8064	BKN21561
5	E10	0.992383	0.938174	1.01875	0.808972	1.04434	0.986119	0.141009	-0.109122	0.253716	-1.00599	0.386968	0.0692315	0.141009	0.0692315	CG6338	BKN21661
5	E11	1.00291	1.19668	0.968166	0.999723	0.999945	0.867166	0.194439	1.11143	-0.0147054	0.100988	0.124146	-0.538793	0.194439	0.100988	CG7360	BKN21566
5	E12	0.919459	0.876384	0.929485	0.9957	0.948291	1.0189	-0.229269	-0.400864	-0.219947	0.0776426	-0.181639	0.236809	-0.229269	0.0776426	CG1424	BKN21662
5	E13	1.02842	1.32732	0.952946	1.04408	1.00618	1.0159	0.323994	1.72823	-0.0954625	0.358377	0.161076	0.221439	0.323994	0.221439	CG7112	BKN21567
5	E14	0.95931	0.861988	0.963908	0.957205	1.01552	0.951128	-0.0269205	-0.468835	-0.0372991	-0.145757	0.216376	-0.109624	-0.0372991	-0.109624	CG4109	BKN21663
5	E15	1.07006	1.22472	1.06622	1.01978	1.02446	0.780331	0.535397	1.24379	0.505554	0.217386	0.269277	-0.982654	0.535397	0.217386	CG11513	BKN21568
5	E16	0.839858	0.785258	0.854243	1.00423	1.07551	0.98771	-0.633448	-0.831118	-0.61918	0.127122	0.571483	0.0773675	-0.633448	0.127122	CG7471	BKN21664
7	A9	1.02949	1.01882	1.13664	1.16614	1.04964	1.16839	0.329416	0.27163	0.879211	1.06676	0.418359	1.00093	0.329416	1.00093	place controls here	place controls here
5	E18	0.86416	0.896087	0.95961	1.00348	1.06399	1.03715	-0.510056	-0.307838	-0.0601049	0.122776	0.503274	0.330057	-0.307838	0.330057	CG10830	BKN21665
5	E19	1.08365	1.31646	1.09223	1.03161	1.0021	1.01098	0.604429	1.67698	0.643556	0.286043	0.136904	0.196313	0.643556	0.196313	CG10007	BKN21570
20	B6	0.32821	0.315673	0.736953	1.09023	1.04046	1.0763	-3.23139	-3.04827	-1.24152	0.626225	0.364011	0.530211	-3.04827	0.530211	CG12797	BKN27587
5	E20	1.00625	0.966374	1.05238	0.933607	0.883352	0.999397	0.211431	0.0240246	0.43212	-0.282703	-0.566073	0.137102	0.211431	-0.282703	CG4062	BKN21666
5	E21	1.015	1.22958	1.04812	1.01096	1.01641	1.06858	0.255873	1.26676	0.409526	0.166175	0.22159	0.490743	0.409526	0.22159	CG4912	BKN21571
5	E22	0.979172	0.94413	1.01161	1.1114	0.892842	1.00166	0.0739265	-0.0810013	0.215819	0.749077	-0.509889	0.148695	0.0739265	0.148695	CG5290	BKN21667
5	E23	0.854907	0.914481	0.885246	0.996982	1.03717	0.882987	-0.557037	-0.220989	-0.454677	0.0850785	0.344538	-0.457928	-0.454677	0.0850785	CG1135	BKN21572
5	E24	1.02596	1.215	1.00444	1.16258	0.91671	1.08076	0.311507	1.1979	0.177767	1.04608	-0.368598	0.552988	0.311507	0.552988	CG11062	BKN21668
5	E3	0.9895	1.14093	0.842778	1.03221	0.960416	0.994409	0.126371	0.848185	-0.680012	0.289534	-0.109864	0.111609	0.126371	0.111609	CG31915	BKN21562
5	E4	0.925295	0.950765	1.1094	1.00956	0.986496	1.03071	-0.199634	-0.049675	0.734703	0.158074	0.0445315	0.297171	-0.049675	0.158074	CG2259	BKN21658
5	E5	1.09645	1.29532	1.07308	1.10948	1.14952	1.12867	0.669397	1.57714	0.541943	0.737942	1.00963	0.797901	0.669397	0.797901	CG33144	BKN21563
5	E6	0.940457	0.987676	1.062	0.97784	1.03042	1.05882	-0.122647	0.124605	0.483163	-0.0260062	0.304558	0.440851	0.124605	0.304558	CG7002	BKN21659
5	E7	1.04372	0.970803	0.957862	1.06076	1.03858	1.04869	0.401658	0.0449364	-0.0693813	0.455214	0.352864	0.389063	0.0449364	0.389063	CG17896	BKN21564
5	E8	0.896656	1.0044	0.996724	0.992572	1.13456	1.10089	-0.345051	0.203545	0.136822	0.0594891	0.921049	0.655873	0.136822	0.655873	CG4618	BKN21660
8	A9	1.15728	0.998385	1.14531	1.14184	1.09411	1.04329	0.978297	0.175166	0.925217	0.92573	0.681597	0.361455	0.925217	0.681597	place controls here	place controls here
5	F1	1.07975	1.03065	0.987485	0.988582	0.954579	1.06193	0.584625	0.327482	0.0878016	0.0363302	-0.144416	0.456716	0.327482	0.0363302	CG4012	BKN21753
5	F10	0.979803	0.981191	0.895255	1.04381	0.997754	0.99204	0.0771316	0.0939839	-0.401573	0.356823	0.111173	0.0994997	0.0771316	0.111173	CG9537	BKN21853
5	F11	0.914063	1.02975	1.02173	1.03108	0.999925	0.957407	-0.256667	0.323274	0.269527	0.282971	0.124027	-0.0775293	0.269527	0.124027	CG3633	BKN21758
5	F12	0.979403	1.07295	1.05533	1.00635	0.968046	0.922295	0.0751034	0.527214	0.4478	0.139425	-0.0646959	-0.257002	0.4478	-0.0646959	CG6746	BKN21854
5	F13	1.01845	0.981937	1.01011	1.07512	0.927854	0.998909	0.273358	0.0975081	0.207851	0.538525	-0.302628	0.13461	0.207851	0.13461	CG7034	BKN21759
5	F14	1.07002	1.11303	0.99971	1.02307	1.00144	1.00852	0.535204	0.716477	0.152666	0.23645	0.133009	0.183751	0.535204	0.183751	CG11471	BKN21855
5	F15	0.992008	1.0036	1.03578	0.966585	1.02415	1.09466	0.139103	0.199788	0.344059	-0.0913219	0.26741	0.624017	0.199788	0.26741	CG12512	BKN21760
5	F16	1.06183	1.05887	1.0038	0.978341	1.02011	0.96962	0.493648	0.460763	0.174367	-0.0230999	0.243548	-0.0151043	0.460763	-0.0151043	CG10972	BKN21856
5	F17	0.930795	1.06038	1.06859	0.996915	0.999103	1.06815	-0.171711	0.467882	0.518159	0.0846927	0.119161	0.488531	0.467882	0.119161	CG8811	BKN21761
5	F18	1.00613	0.993576	1.00493	1.02454	1.02714	0.934329	0.210808	0.152462	0.180344	0.245002	0.285141	-0.195493	0.180344	0.245002	CG5295	BKN21857
5	F19	0.963097	1.00041	1.05682	0.93988	0.94354	1.0117	-0.00769325	0.184714	0.455711	-0.246297	-0.209767	0.199965	0.184714	-0.209767	CG13775	BKN21762
5	F2	1.07392	1.14036	1.04554	1.00068	0.977941	0.923844	0.554999	0.845514	0.395856	0.106534	-0.00611523	-0.249085	0.554999	-0.00611523	CG14516	BKN21849
5	F20	0.886661	0.798609	0.823897	0.973257	1.0006	1.02284	-0.395804	-0.768078	-0.780197	-0.052603	0.128034	0.25693	-0.768078	0.128034	CG10367	BKN21858
5	F21	1.07317	1.0721	1.1117	0.894535	0.998626	1.02557	0.551214	0.523219	0.746859	-0.509448	0.116338	0.27089	0.551214	0.116338	CG8414	BKN21763
5	F22	0.991698	1.13258	0.850858	0.987209	1.00469	0.995336	0.137529	0.808747	-0.637139	0.028366	0.15223	0.116344	0.137529	0.116344	CG11375	BKN21859
5	F23	1.00766	0.99887	1.06624	0.8582	1.0604	1.0021	0.218594	0.177455	0.505677	-0.720311	0.482024	0.150924	0.218594	0.150924	CG1981	BKN21764
5	F24	0.937063	0.877002	0.898578	1.0044	0.999298	0.98461	-0.139886	-0.397947	-0.383938	0.128152	0.120314	0.0615189	-0.383938	0.120314	CG11006	BKN21860
5	F3	1.01417	0.925786	1.02487	1.00134	0.971912	0.986298	0.251615	-0.167612	0.28616	0.110397	-0.0418056	0.0701477	0.251615	0.0701477	CG32138	BKN21754
5	F4	0.962264	1.0775	0.951631	0.994951	1.00903	1.00091	-0.0119249	0.548707	-0.102439	0.0732938	0.177947	0.144861	-0.0119249	0.144861	CG6383	BKN21850
5	F5	0.958284	0.962028	1.02983	0.979631	1.02112	1.03777	-0.0321338	0.00350633	0.31247	-0.0156116	0.249517	0.333259	0.00350633	0.249517	CG11228	BKN21755
5	F6	1.04095	1.1049	1.00928	1.02924	1.02843	0.948298	0.387601	0.678088	0.203461	0.272273	0.292772	-0.12409	0.387601	0.272273	CG3887	BKN21851
5	F7	1.00398	1.0127	1.04436	1.00518	1.01912	1.00549	0.199896	0.242737	0.389576	0.132662	0.237631	0.168254	0.242737	0.168254	CG18616	BKN21756
5	F8	0.999696	1.01519	0.937413	1.02135	0.994216	1.01577	0.178141	0.254507	-0.177882	0.226469	0.0902275	0.220791	0.178141	0.220791	CG30394	BKN21852
5	F9	0.889033	0.869809	0.91827	0.945712	0.984748	0.809982	-0.383761	-0.431908	-0.279454	-0.212453	0.0341802	-0.831094	-0.383761	-0.212453	CG3889	BKN21757
5	G1	1.0805	1.07444	1.14897	0.971091	0.909482	1.00404	0.588415	0.534274	0.944664	-0.0651738	-0.411387	0.160851	0.588415	-0.0651738	CG8717	BKN21573
5	G10	1.04997	1.01189	1.0109	1.00732	1.00774	1.02676	0.433422	0.23891	0.212025	0.145045	0.170301	0.276951	0.23891	0.170301	CG12130	BKN21673
5	G11	1.13768	1.03824	1.05239	1.00028	0.955601	1.02416	0.878789	0.363352	0.432166	0.104199	-0.138368	0.263687	0.432166	0.104199	CG4317	BKN21578
5	G12	1.0445	0.937317	1.06243	1.06282	1.0229	1.18533	0.405628	-0.113167	0.485443	0.467158	0.260037	1.08752	0.405628	0.467158	CG7484	BKN21674
5	G13	0.867501	0.900094	0.877605	1.05415	0.961491	0.741724	-0.493092	-0.288915	-0.495222	0.416844	-0.103498	-1.17999	-0.493092	-0.103498	CG6871	BKN21579
5	G14	0.690686	0.73772	0.774442	0.875951	0.968649	0.813018	-1.39088	-1.05557	-1.0426	-0.617294	-0.0611257	-0.815572	-1.05557	-0.617294	CG6020	BKN21675
5	G15	1.04067	1.02793	1.01646	1.02958	0.910834	1.01352	0.386208	0.314655	0.241521	0.274247	-0.403382	0.209314	0.314655	0.209314	CG17158	BKN21580
5	G16	0.950233	0.860945	0.940252	0.965875	1.06513	0.797259	-0.0730119	-0.473761	-0.162818	-0.0954435	0.510035	-0.896123	-0.162818	-0.0954435	CG9286	BKN21676
9	A9	1.32056	1.32716	1.03109	1.08549	0.923628	0.99095	1.80737	1.72748	0.31918	0.598692	-0.327642	0.0939273	1.72748	0.0939273	place controls here	place controls here
5	G18	0.932259	0.996518	1.00733	0.962037	0.990596	1.14331	-0.164277	0.166348	0.193074	-0.117716	0.0688018	0.87271	0.166348	0.0688018	CG4225	BKN21677
5	G19	0.989371	1.01241	0.954887	1.12377	0.99932	0.980635	0.125715	0.241399	-0.0851657	0.820851	0.120448	0.0412012	0.125715	0.120448	CG2095	BKN21582
5	G2	1.06165	1.04981	1.13669	1.0277	0.971511	1.08826	0.492712	0.417969	0.879462	0.263341	-0.0441807	0.591335	0.492712	0.263341	CG8523	BKN21669
5	G20	1.00598	1.04163	1.01888	0.980827	1.01724	1.00272	0.210026	0.379349	0.254396	-0.00867126	0.226538	0.154103	0.254396	0.154103	CG32238	BKN21678
5	G21	1.03099	1.02192	0.879616	1.04272	1.01464	1.07629	0.337057	0.28629	-0.484551	0.35052	0.211166	0.530134	0.28629	0.35052	CG4069	BKN21583
5	G22	1.09942	0.993744	1.01916	0.963895	1.05256	0.985855	0.684496	0.153253	0.25585	-0.106934	0.435647	0.0678853	0.25585	0.0678853	CG4435	BKN21679
5	G23	0.992337	1.02315	1.00018	1.02005	0.933177	1.05533	0.140776	0.29211	0.155171	0.218922	-0.271116	0.423014	0.155171	0.218922	CG8442	BKN21584
5	G24	1.00416	1.00764	0.965161	0.970773	1.0007	0.0205185	0.200824	0.21884	-0.0306511	-0.0670186	0.128627	-4.86643	0.200824	-0.0670186	CG4599	BKN21680
5	G3	0.879618	0.963787	0.951063	0.997868	0.966557	0.77062	-0.431565	0.0118112	-0.105456	0.0902205	-0.0735099	-1.03229	-0.105456	-0.0735099	CG4832	BKN21574
5	G4	0.996467	0.98656	1.05852	1.04184	1.0291	1.06543	0.161748	0.119336	0.464685	0.345416	0.296738	0.474656	0.161748	0.345416	CG6053	BKN21670
5	G5	1.01156	1.02027	0.91766	1.02597	0.958001	0.982394	0.238361	0.278518	-0.282692	0.253325	-0.124156	0.05019	0.238361	0.05019	CG6913	BKN21575
5	G6	1.03162	0.993085	1.0724	0.986588	1.04022	1.04155	0.340217	0.150142	0.538359	0.0247584	0.362587	0.352588	0.340217	0.352588	CG14647	BKN21671
5	G7	1.00587	1.02117	0.99226	0.982542	1.00033	1.07336	0.209471	0.282743	0.113135	0.00128094	0.126434	0.51518	0.209471	0.126434	CG3158	BKN21576
5	G8	1.00533	0.879809	1.10828	0.989369	1.07217	1.04324	0.206755	-0.384693	0.728731	0.0409003	0.551686	0.361185	0.206755	0.361185	CG2017	BKN21672
10	A9	0.895232	1.20599	1.02755	1.18033	1.12459	0.744715	-0.352283	1.15538	0.300384	1.1491	0.862022	-1.1647	0.300384	0.862022	place controls here	place controls here
5	H1	1.08853	1.05287	1.1567	0.689465	1.05611	1.08499	0.629224	0.432394	0.985629	-1.69953	0.456661	0.574593	0.629224	0.456661	CG15743	BKN21765
5	H10	0.999314	0.975874	0.967868	1.00135	1.00225	0.967762	0.1762	0.0688796	-0.0162853	0.110424	0.137768	-0.0245981	0.0688796	0.110424	CG5582	BKN21865
5	H11	0.959577	1.02259	1.00016	0.969194	1.01662	1.02583	-0.0255655	0.289441	0.155055	-0.0761795	0.222864	0.27221	0.155055	0.222864	CG11590	BKN21770
5	H12	0.964748	1.01398	0.965224	1.05848	1.01081	0.913607	0.00068735	0.248809	-0.0303173	0.441966	0.188456	-0.301415	0.00068735	0.188456	CG8486	BKN21866
5	H13	1.01496	1.03992	1.05955	0.986178	0.990551	1.13199	0.25565	0.37128	0.470165	0.0223799	0.0685318	0.814867	0.37128	0.0685318	CG4347	BKN21771
5	H14	0.998503	1.05176	0.977747	1.03447	1.00687	0.998181	0.172085	0.427183	0.0361284	0.302645	0.165112	0.130889	0.172085	0.165112	empty	empty
5	H15	0.980048	1.01219	1.08978	1.06807	1.05599	0.951199	0.0783759	0.240351	0.630559	0.497596	0.455899	-0.109261	0.240351	0.455899	CG12016	BKN21772
5	H16	1.07257	1.03187	0.9962	0.998363	0.966513	0.942986	0.548174	0.333265	0.134043	0.0930919	-0.07377	-0.151243	0.333265	-0.07377	CG8173	BKN21868
5	H17	1.01169	0.921259	1.00079	1.02559	1.05003	0.969448	0.239038	-0.188984	0.158403	0.251094	0.420669	-0.0159836	0.158403	0.251094	CG6842	BKN21773
5	H18	0.920442	1.03524	0.995074	0.996463	0.986809	0.979429	-0.224276	0.349187	0.128066	0.0820666	0.0463812	0.0350392	0.128066	0.0463812	CG1532	BKN21869
5	H19	1.04396	0.990491	1.06035	0.93687	0.989016	1.04646	0.40289	0.137895	0.474413	-0.263765	0.059444	0.377683	0.40289	0.059444	CG4265	BKN21774
5	H2	0.960912	0.973741	0.890997	0.988762	1.04171	0.957737	-0.0187893	0.0588095	-0.424163	0.0373779	0.371403	-0.0758414	-0.0187893	0.0373779	CG9000	BKN21861
5	H20	0.850178	0.882209	0.858582	0.951367	1.01757	0.689946	-0.581052	-0.373361	-0.596155	-0.179637	0.228496	-1.44466	-0.581052	-0.179637	CG7494	BKN21870
5	H21	0.94473	0.925204	0.982883	0.909898	1.00137	0.900986	-0.100955	-0.170357	0.063381	-0.420295	0.132603	-0.365922	-0.100955	-0.365922	CG9854	BKN21775
5	H22	0.971213	0.99149	0.948535	1.03041	1.00682	1.04812	0.0335144	0.142613	-0.118867	0.279063	0.164854	0.386137	0.0335144	0.279063	CG5047	BKN21871
5	H23	1.01463	0.956585	1.01342	1.00447	1.01114	0.997899	0.253989	-0.0221917	0.225408	0.128507	0.190424	0.129447	0.225408	0.129447	CG12734	BKN21776
5	H24	1.16552	0.939544	0.954291	0.955796	1.01317	1.02399	1.02011	-0.102655	-0.0883249	-0.153935	0.202421	0.262793	-0.0883249	0.202421	CG7134	BKN21872
5	H3	1.00407	1.04337	1.03801	1.03289	1.03364	1.0301	0.200367	0.387566	0.355906	0.293472	0.323632	0.294025	0.355906	0.294025	CG11780	BKN21766
5	H4	1.05232	1.04538	0.968833	0.999444	1.04282	0.985297	0.445363	0.397042	-0.0111692	0.0993693	0.377977	0.0650315	0.397042	0.0993693	CG31460	BKN21862
5	H5	0.953378	1.00629	1.10889	1.06684	0.978877	1.0401	-0.0570432	0.21249	0.731995	0.490494	-0.000575546	0.345136	0.21249	0.345136	CG10844	BKN21767
5	H6	1.12081	0.994129	0.969727	0.939196	0.999565	0.925283	0.793129	0.15507	-0.00642352	-0.250269	0.121898	-0.241731	0.15507	-0.241731	CG8704	BKN21863
5	H7	0.982504	0.945163	1.14945	1.01445	0.999668	1.05149	0.0908463	-0.0761213	0.947179	0.186477	0.122507	0.403351	0.0908463	0.186477	CG11658	BKN21768
5	H8	1.06053	0.976823	0.987942	0.991924	1.03548	0.99212	0.487009	0.073362	0.0902258	0.0557259	0.3345	0.0999081	0.0902258	0.0999081	CG17569	BKN21864
5	H9	1.03752	1.06864	0.935742	0.991439	1.00234	0.971619	0.370179	0.506895	-0.186748	0.052914	0.13835	-0.00488463	0.370179	0.052914	CG11103	BKN21769
5	I1	0.612191	0.705979	0.776857	0.802565	0.879797	0.714107	-1.78945	-1.20543	-1.02979	-1.04318	-0.587116	-1.32116	-1.20543	-1.04318	CG5836	BKN21585
5	I10	0.955225	0.983363	0.948578	0.950258	0.949974	1.07005	-0.0476665	0.104238	-0.118641	-0.186072	-0.171678	0.498271	-0.0476665	-0.171678	CG5125	BKN21685
5	I11	1.05673	0.99134	1.0071	1.0423	0.971204	0.905325	0.467735	0.141904	0.19186	0.348099	-0.0459956	-0.343745	0.19186	-0.0459956	CG8005	BKN21590
5	I12	1.00312	0.947556	0.968241	0.972572	1.02636	0.978977	0.195541	-0.0648253	-0.0143061	-0.0565784	0.280541	0.0327265	-0.0143061	0.0327265	CG11622	BKN21686
5	I13	1.02552	0.987253	0.98989	1.05803	1.01877	0.639398	0.309244	0.122604	0.100559	0.439374	0.235602	-1.70303	0.122604	0.235602	CG8351	BKN21591
5	I14	1.05366	1.09988	0.930366	0.955135	1.02239	1.04329	0.452124	0.654387	-0.215272	-0.157772	0.257045	0.361473	0.452124	0.257045	CG4451	BKN21687
5	I15	0.969144	1.00936	0.946701	1.03565	1.00616	0.920172	0.0230134	0.227007	-0.128597	0.309464	0.160928	-0.267857	0.0230134	0.160928	CG1977	BKN21592
5	I16	0.960016	0.998495	0.892446	0.970853	1.00119	1.00306	-0.0233375	0.175684	-0.416473	-0.0665548	0.131525	0.155822	-0.0233375	0.131525	CG7512	BKN21688
11	A9	1.20859	1.08512	1.16235	1.10844	1.00945	1.10113	1.23881	0.584672	1.01563	0.731886	0.180425	0.657095	1.01563	0.657095	place controls here	place controls here
5	I18	0.961732	1.01213	1.0484	0.954975	0.982672	1.03739	-0.0146245	0.240046	0.411003	-0.158697	0.0218934	0.331283	0.240046	0.0218934	CG9764	BKN21689
5	I19	1.00041	1.05382	1.07903	1.0437	0.99764	0.900308	0.181789	0.436924	0.573538	0.356208	0.110501	-0.369388	0.436924	0.110501	CG1120	BKN21594
5	I2	1.0251	1.05173	1.0279	0.401112	1.02428	1.07931	0.307131	0.427036	0.302227	-3.37292	0.268231	0.545562	0.307131	0.268231	CG9474	BKN21681
5	I20	0.984921	0.998348	1.01046	0.943323	0.996057	0.899839	0.103119	0.17499	0.20968	-0.226317	0.101126	-0.371788	0.17499	-0.226317	CG17894	BKN21690
5	I21	1.00219	1.03734	1.03998	1.04654	0.96508	1.01463	0.190826	0.359107	0.366331	0.372684	-0.0822486	0.214967	0.359107	0.214967	CG14591	BKN21595
5	I22	0.966191	0.993085	0.948487	1.22152	0.943459	1.01899	0.00801573	0.150139	-0.119121	1.38811	-0.210246	0.237246	0.00801573	0.237246	CG6542	BKN21691
5	I23	0.664916	0.950771	0.818151	1.06521	0.926573	0.833864	-1.52173	-0.0496431	-0.810686	0.481041	-0.310211	-0.709018	-0.810686	-0.310211	CG10444	BKN21596
5	I24	1.08742	1.0576	1.02176	1.25028	0.985871	0.885266	0.623587	0.454738	0.269637	1.55503	0.0408277	-0.446278	0.454738	0.0408277	CG7865	BKN21692
5	I3	1.03693	1.02362	1.04631	1.06598	1.00303	1.00559	0.367187	0.294292	0.399912	0.4855	0.142394	0.168762	0.367187	0.168762	CG8596	BKN21586
5	I4	1.01622	1.04286	1.04152	1.05532	1.05216	1.06808	0.262026	0.385165	0.374534	0.423637	0.43324	0.488192	0.374534	0.43324	CG12121	BKN21682
5	I5	1.05714	0.999156	1.07431	1.0551	1.06234	1.03204	0.469842	0.178808	0.548513	0.422378	0.493518	0.303939	0.469842	0.422378	CG11007	BKN21587
5	I6	1.05172	1.12772	0.993968	1.07289	1.08315	1.06181	0.442294	0.785808	0.122198	0.525596	0.616696	0.456107	0.442294	0.525596	empty	empty
5	I7	0.967311	1.00138	0.981113	1.00209	0.92845	0.984839	0.0137029	0.189326	0.0539906	0.114703	-0.299097	0.0626895	0.0539906	0.0626895	CG30483	BKN21588
5	I8	0.958018	0.962901	1.06023	1.08818	0.977807	1.06072	-0.0334838	0.00762756	0.473799	0.614343	-0.00690815	0.450555	0.00762756	0.450555	CG5526	BKN21684
12	A9	1.24317	1.11012	1.09835	1.13484	1.00421	1.05538	1.41438	0.702747	0.676066	0.885079	0.149375	0.423256	0.702747	0.423256	place controls here	place controls here
5	J1	1.04995	1.00577	0.999716	1.06918	1.04696	0.944409	0.433298	0.210031	0.1527	0.504062	0.402477	-0.143968	0.210031	0.402477	CG8230	BKN21777
5	J10	1.07643	1.00951	1.00905	1.09155	1.02434	1.139	0.567775	0.22768	0.202213	0.633912	0.268556	0.850695	0.22768	0.633912	CG6293	BKN21877
5	J11	0.944679	1.02293	1.03122	0.972874	1.0262	1.05481	-0.101213	0.291053	0.319877	-0.0548271	0.279568	0.42037	0.291053	0.279568	CG10986	BKN21782
5	J12	1.02449	0.983511	1.00046	0.996307	1.01918	1.02708	0.304012	0.104938	0.156628	0.0811624	0.23804	0.278627	0.156628	0.23804	CG4755	BKN21878
5	J13	0.985039	1.08741	1.04629	0.9968	0.975936	1.12769	0.10372	0.595506	0.39981	0.084021	-0.0179829	0.792874	0.39981	0.084021	CG3415	BKN21783
46	A2	0.644235	0.700151	0.646521	1.22566	1.57481	1.34008	-1.62674	-1.23295	-1.72135	1.41218	3.5273	1.87852	-1.62674	1.87852	empty	BKN42401
5	J15	0.992432	0.923647	0.993977	0.976805	1.02322	1.02655	0.141257	-0.177709	0.122246	-0.0320107	0.261933	0.275892	0.122246	0.261933	CG10805	BKN21784
5	J16	0.989196	0.962747	0.964414	1.03804	0.998808	0.929718	0.124828	0.00690197	-0.0346132	0.32335	0.117416	-0.219063	0.00690197	0.117416	CG32435	BKN21880
5	J17	1.01835	1.02136	1.02559	0.863596	1.0009	1.03136	0.272838	0.28363	0.289989	-0.688995	0.12978	0.300476	0.28363	0.12978	CG12176	BKN21785
5	J18	1.00148	0.995594	0.943289	1.0539	1.01889	0.973076	0.187196	0.161987	-0.146702	0.415397	0.236319	0.00256286	0.161987	0.236319	CG8390	BKN21881
5	J19	1.03848	0.998649	1.01687	0.978913	0.951153	1.12119	0.375086	0.176411	0.243734	-0.0197784	-0.164698	0.75965	0.243734	-0.0197784	CG12127	BKN21786
5	J2	1.06911	1.04817	1.00718	1.01987	1.0108	0.945425	0.530596	0.410208	0.192319	0.217918	0.188412	-0.138775	0.410208	0.188412	CG9144	BKN21873
5	J20	1.10304	1.00295	0.992251	1.01628	1.04883	0.989023	0.702894	0.196709	0.113087	0.197079	0.413567	0.0840766	0.196709	0.197079	CG1511	BKN21882
5	J21	0.97836	1.03073	1.0643	0.885011	1.07056	0.840381	0.0698066	0.327874	0.495394	-0.56472	0.542206	-0.675706	0.327874	-0.56472	CG5018	BKN21787
5	J22	1.12574	1.13551	0.988388	1.05649	1.06262	1.09013	0.818137	0.822585	0.0925906	0.430443	0.49518	0.600873	0.818137	0.49518	CG7833	BKN21883
5	J23	0.989969	0.99446	1.05642	0.921658	1.11961	0.971659	0.128752	0.156633	0.453544	-0.352043	0.832548	-0.00467792	0.156633	-0.00467792	CG14722	BKN21788
5	J24	1.20234	0.992365	1.08355	1.07236	1.12486	0.978223	1.20706	0.146742	0.597505	0.52253	0.863617	0.0288738	0.597505	0.52253	CG4532	BKN21884
5	J3	1.1054	1.01151	1.11874	0.998655	0.950673	1.07675	0.714879	0.237135	0.784239	0.0947901	-0.167538	0.532485	0.714879	0.0947901	CG13604	BKN21778
5	J4	1.02563	1.00259	0.985786	1.03079	1.03191	0.935811	0.309819	0.195022	0.0787863	0.28128	0.313379	-0.187914	0.195022	0.28128	CG1409	BKN21874
5	J5	1.04466	0.947807	1.01323	0.967826	1.12243	1.01622	0.40647	-0.0636379	0.224414	-0.0841195	0.849222	0.223091	0.224414	0.223091	CG17246	BKN21779
20	B2	0.48434	0.403639	0.403327	1.12901	1.12592	1.15387	-2.43862	-2.63293	-3.01173	0.851288	0.86992	0.926702	-2.63293	0.86992	empty	BKN27585
5	J7	0.674342	0.780068	0.780587	0.803867	0.911457	0.592837	-1.47387	-0.855622	-1.01	-1.03562	-0.399696	-1.94103	-1.01	-1.03562	CG3446	BKN21780
5	J8	0.981009	1.02049	0.941938	1.00085	1.09123	0.979341	0.0832585	0.279547	-0.153869	0.107548	0.664538	0.0345857	0.0832585	0.107548	CG1105	BKN21876
5	J9	0.930926	0.928558	1.01451	0.996684	1.04744	0.99883	-0.171044	-0.154523	0.231218	0.0833499	0.405286	0.134206	-0.154523	0.134206	CG10223	BKN21781
5	K1	1.09236	0.927824	1.00028	1.01142	1.01677	0.900313	0.648646	-0.15799	0.15571	0.168857	0.223754	-0.369365	0.15571	0.168857	CG3178	BKN21597
5	K10	1.00069	1.02455	1.00552	0.997271	1.05103	1.05455	0.18317	0.298682	0.183475	0.0867582	0.426536	0.418999	0.183475	0.418999	CG13830	BKN21697
5	K11	1.10154	0.909342	0.990144	1.01881	1.04799	1.012	0.695249	-0.245251	0.101908	0.211743	0.40856	0.20154	0.101908	0.211743	CG7161	BKN21602
5	K12	0.988674	0.963671	0.972157	0.978317	0.954456	0.989728	0.122175	0.0112636	0.00647109	-0.0232375	-0.145144	0.0876788	0.0112636	-0.0232375	empty	empty
5	K13	1.0768	0.990039	1.04648	1.01441	1.00376	0.85252	0.569661	0.13576	0.400852	0.186203	0.146758	-0.61366	0.400852	0.146758	CG13089	BKN21603
5	K14	1.10315	1.01703	1.00181	0.954299	0.995381	1.0225	0.70344	0.263203	0.163789	-0.162624	0.0971266	0.255181	0.263203	0.0971266	empty	empty
5	K15	0.844209	0.830589	0.807621	0.925142	0.925752	0.524826	-0.611359	-0.617085	-0.866553	-0.331827	-0.31507	-2.28867	-0.617085	-0.331827	CG10215	BKN21604
5	K16	0.957975	1.0695	1.02215	0.916283	0.980716	1.00044	-0.0337005	0.510951	0.271713	-0.383238	0.0103115	0.142445	0.271713	0.0103115	empty	empty
13	A9	0.965411	1.03781	1.10665	1.15388	1.09147	1.03861	0.00405739	0.361302	0.720111	0.995606	0.665938	0.337515	0.361302	0.665938	place controls here	place controls here
5	K18	0.986186	1.01047	1.01378	0.818331	0.987028	0.998491	0.109544	0.232217	0.227311	-0.95168	0.0476807	0.132475	0.227311	0.0476807	empty	empty
5	K19	1.01588	0.999593	0.952977	1.10845	1.05083	0.989019	0.260311	0.180868	-0.095296	0.731968	0.425397	0.0840583	0.180868	0.425397	CG8483	BKN21606
5	K2	1.14228	0.983941	0.96349	0.97602	1.10695	1.01054	0.902118	0.106968	-0.0395171	-0.0365664	0.757597	0.194059	0.106968	0.194059	empty	empty
5	K20	0.977273	1.00046	1.08907	1.00487	0.962351	1.03684	0.0642859	0.184944	0.626803	0.130849	-0.0984046	0.328505	0.184944	0.130849	empty	empty
5	K21	0.972929	0.954578	0.988923	1.01491	1.01721	0.948752	0.0422285	-0.0316691	0.0954302	0.189143	0.226358	-0.121768	0.0422285	0.189143	CG3991	BKN21607
5	K22	1.16876	1.04818	1.14491	0.981185	0.981216	1.02064	1.03656	0.410292	0.923097	-0.00659345	0.0132719	0.245679	0.923097	0.0132719	empty	empty
5	K23	1.11965	0.869657	1.05279	1.00994	1.00322	0.886959	0.787226	-0.432626	0.434334	0.160263	0.143556	-0.437624	0.434334	0.143556	CG15087	BKN21608
5	K24	1.13284	1.05924	1.16325	1.02513	1.00106	1.08711	0.85419	0.46247	1.02039	0.248406	0.130767	0.585444	0.85419	0.248406	empty	empty
5	K3	1.04088	0.981361	0.973696	0.958386	0.996972	1.00658	0.387242	0.0947855	0.0146349	-0.138901	0.106547	0.173798	0.0947855	0.106547	CG42554	BKN21598
5	K4	0.978128	0.997409	1.14471	1.00056	1.04743	0.999085	0.0686255	0.170559	0.922036	0.105818	0.405272	0.135509	0.170559	0.135509	empty	empty
5	K5	0.838079	0.851952	0.714807	0.901358	0.96363	0.576125	-0.642485	-0.516218	-1.35902	-0.469854	-0.0908363	-2.02645	-0.642485	-0.469854	CG5940	BKN21599
5	K6	0.982878	1.06701	1.12202	1.05387	1.10534	0.991595	0.0927472	0.499166	0.801635	0.41519	0.748081	0.097222	0.499166	0.41519	empty	empty
5	K7	1.00998	1.02197	1.00774	0.969025	0.939	0.920541	0.230379	0.286535	0.195275	-0.0771598	-0.236639	-0.265971	0.230379	-0.236639	CG9240	BKN21600
5	K8	0.975322	0.995782	1.04302	0.999146	1.00729	1.00139	0.0543788	0.162874	0.382456	0.0976392	0.167638	0.147295	0.162874	0.147295	empty	empty
14	A9	0.845545	1.34204	1.1129	1.07835	0.971642	1.30203	-0.604572	1.79773	0.753237	0.557303	-0.0434026	1.68402	0.753237	0.557303	place controls here	place controls here
5	L1	0.963654	0.79772	1.02089	0.983504	1.14679	0.723692	-0.00486494	-0.772277	0.265072	0.00686219	0.993458	-1.27216	-0.00486494	0.00686219	CG13951	BKN21789
5	L10	1.0184	1.01701	0.984447	1.0677	0.761678	1.00329	0.273106	0.263112	0.0716795	0.495465	-1.28637	0.156979	0.263112	0.156979	CG31004	BKN21889
5	L11	0.981494	0.939992	0.963413	0.932185	1.09818	1.01048	0.0857178	-0.100538	-0.0399228	-0.290956	0.70567	0.193776	-0.0399228	0.193776	CG6607	BKN21794
5	L12	1.04882	1.04055	1.06012	1.13036	0.956917	1.07271	0.427573	0.374265	0.47322	0.859128	-0.130576	0.511849	0.427573	0.511849	CG7980	BKN21890
5	L13	1.06502	1.06117	1.02768	0.840963	1.08145	1.01764	0.509848	0.471603	0.301099	-0.82034	0.606638	0.230345	0.471603	0.230345	CG8073	BKN21795
5	L14	0.95719	0.974624	0.989993	1.02587	0.596246	0.933077	-0.0376862	0.0629791	0.10111	0.25273	-2.2657	-0.201894	0.0629791	-0.201894	CG6838	BKN21891
5	L15	1.00757	1.02393	0.708211	0.927251	1.05339	1.02406	0.218113	0.295775	-1.39403	-0.31959	0.440508	0.263175	0.218113	0.263175	CG1768	BKN21796
5	L16	0.994455	1.02582	0.97951	1.05376	0.944374	1.00935	0.151532	0.304721	0.0454861	0.414572	-0.204827	0.187999	0.151532	0.187999	CG16899	BKN21892
35	H18	0.109158	0.100561	0.0737309	0.831146	1.02864	0.271181	-4.34364	-4.06392	-4.76057	-0.877314	0.29401	-3.58517	-4.34364	-0.877314	empty	BKN33389
25	B13	0.220311	0.201597	1.04905	0.997325	0.947235	0.940006	-3.77925	-3.58688	0.414481	0.0870723	-0.187891	-0.166476	-3.58688	-0.166476	CG10153	BKN29415
5	L19	0.96434	0.992763	0.963694	0.933259	1.00138	1.0754	-0.00138091	0.148622	-0.0384334	-0.28472	0.132647	0.525587	-0.00138091	0.132647	CG11048	BKN21798
5	L2	1.20265	1.07529	1.02839	0.999321	0.976806	0.958283	1.20864	0.538264	0.30482	0.0986538	-0.0128325	-0.0730498	0.538264	-0.0128325	CG42328	BKN21885
5	L20	1.06898	1.0268	0.995207	1.12792	1.06149	0.997672	0.529949	0.30935	0.128774	0.844959	0.488489	0.128285	0.30935	0.488489	CG6174	BKN21894
5	L21	0.978311	0.939195	1.05547	0.910711	1.03001	0.976782	0.069559	-0.104298	0.448508	-0.415575	0.302153	0.0215069	0.069559	0.0215069	CG7538	BKN21799
5	L22	0.93499	0.788052	0.920004	1.06042	1.04134	0.675813	-0.150408	-0.817926	-0.270255	0.453209	0.369197	-1.5169	-0.270255	0.369197	CG12343	BKN21895
5	L23	1.0368	1.03926	1.02303	1.00302	1.07269	1.01575	0.36654	0.368145	0.276416	0.120109	0.554793	0.22071	0.36654	0.22071	CG7851	BKN21800
5	L24	1.14991	0.974539	0.897237	1.00109	1.09031	1.02286	0.940851	0.0625771	-0.391052	0.108937	0.65911	0.257046	0.0625771	0.257046	CG7598	BKN21896
5	L3	1.11212	1.02418	1.04811	1.0852	1.09975	1.1089	0.749004	0.296962	0.40946	0.597055	0.714987	0.696814	0.40946	0.696814	CG7261	BKN21790
5	L4	1.09411	1.00665	0.988884	0.959186	0.90987	0.982766	0.657559	0.214199	0.0952211	-0.134261	-0.409089	0.0520929	0.214199	-0.134261	CG3054	BKN21886
5	L5	1.00727	1.00084	1.10374	1.1096	0.866745	1.07942	0.216581	0.186774	0.704661	0.73866	-0.664382	0.546145	0.216581	0.546145	CG8251	BKN21791
5	L6	1.0318	1.00587	0.972585	1.00253	0.50988	0.972586	0.341155	0.210512	0.00874129	0.117295	-2.77698	5.87567e-05	0.210512	5.87567e-05	CG12489	BKN21887
5	L7	0.971678	0.975289	1.05829	1.02082	0.449881	0.994509	0.0358769	0.0661183	0.463467	0.223445	-3.13217	0.112116	0.0661183	0.112116	CG16789	BKN21792
5	L8	1.04564	1.00422	1.00993	0.982853	1.00214	0.810986	0.411411	0.202707	0.206915	0.00308561	0.13715	-0.825959	0.206915	0.00308561	CG11180	BKN21888
5	L9	0.856034	0.738021	0.907118	0.923972	1.00093	0.636409	-0.551314	-1.05415	-0.338624	-0.33862	0.130004	-1.71831	-0.551314	-0.33862	CG7597	BKN21793
5	M1	1.01001	1.02208	1.01725	1.03437	1.11625	0.995957	0.230516	0.287043	0.245758	0.302076	0.812648	0.11952	0.245758	0.302076	CG31119	BKN21609
5	M10	1.0234	0.995325	1.00192	0.985074	0.903708	1.0807	0.298479	0.160717	0.164376	0.0159747	-0.445564	0.552689	0.164376	0.0159747	CG12314	BKN21709
5	M11	0.993646	1.03421	0.930628	0.891499	1.00005	0.884425	0.14742	0.344298	-0.21388	-0.527069	0.124795	-0.450578	0.14742	-0.450578	CG13126	BKN21614
5	M12	0.996877	0.994701	0.999543	1.03427	1.11346	1.09394	0.163829	0.157771	0.151782	0.301449	0.796139	0.620335	0.157771	0.620335	CG1693	BKN21710
5	M13	1.01793	1.02563	0.95529	0.967114	0.996235	0.713168	0.270724	0.303792	-0.083025	-0.0882551	0.102183	-1.32596	0.270724	-0.0882551	CG6567	BKN21615
5	M14	1.06537	0.943294	1.00029	1.19945	1.04328	1.03884	0.511603	-0.084948	0.155744	1.26004	0.380673	0.338731	0.155744	0.380673	CG10118	BKN21711
5	M15	0.659164	0.505247	0.492071	1.02911	0.190596	0.391678	-1.55094	-2.15319	-2.54086	0.271508	-4.6671	-2.96925	-2.15319	-2.96925	CG4200	BKN21616
5	M16	1.04071	1.00151	1.05003	0.914947	1.10635	0.999253	0.386374	0.189898	0.419643	-0.390992	0.754022	0.136368	0.386374	0.136368	CG12099	BKN21712
5	M17	1.09544	1.32436	1.01803	1.43635	0.81023	0.996936	0.664305	1.71428	0.24989	2.63484	-0.998944	0.124522	0.664305	0.124522	dome	dome
5	M18	1.03167	1.0151	1.0158	0.97205	1.0094	0.999673	0.340473	0.254105	0.238049	-0.0596072	0.180139	0.138514	0.254105	0.138514	CG31293	BKN21713
5	M19	0.896425	0.956781	0.892019	0.991799	1.06817	0.784927	-0.346225	-0.0212661	-0.418743	0.0550016	0.528017	-0.959161	-0.346225	0.0550016	CG6249	BKN21618
5	M2	0.835749	0.789087	0.919382	0.984358	1.07495	1.06322	-0.654315	-0.813039	-0.273552	0.01182	0.568189	0.463345	-0.654315	0.463345	empty	empty
5	M20	0.746883	0.663218	0.854203	0.907193	0.967758	0.676101	-1.10554	-1.40733	-0.61939	-0.435989	-0.0664005	-1.51543	-1.10554	-0.435989	CG6512	BKN21714
5	M21	0.997806	1.08978	0.976338	1.03798	1.13511	1.09814	0.168544	0.606671	0.0286529	0.322993	0.924283	0.641845	0.168544	0.641845	CG11617	BKN21619
5	M22	0.567775	0.527687	0.562619	0.708792	0.995311	0.401676	-2.01498	-2.04724	-2.16653	-1.58737	0.096711	-2.91815	-2.04724	-1.58737	CG5651	BKN21715
5	M23	1.09571	1.08665	0.985833	0.969307	1.07688	1.04795	0.665669	0.591932	0.0790327	-0.0755241	0.579616	0.385262	0.591932	0.385262	CG1472	BKN21620
5	M24	0.995837	1.09442	1.05631	0.931449	1.07197	1.12058	0.158546	0.62861	0.452964	-0.295227	0.550541	0.756538	0.452964	0.550541	empty	empty
20	K23	0.445794	0.422375	0.361038	1.10537	1.13615	1.1204	-2.63434	-2.54447	-3.23612	0.714093	0.930475	0.755631	-2.63434	0.755631	CG4918	BKN27368
5	M4	1.01878	1.05928	1.11206	1.01144	0.978582	1.05363	0.275032	0.462704	0.748819	0.169002	-0.00232189	0.414329	0.462704	0.169002	empty	empty
5	M5	0.992734	1.00682	0.977788	0.990976	0.372385	0.851654	0.142789	0.21501	0.0363478	0.0502267	-3.59093	-0.618087	0.142789	-0.618087	CG10417	BKN21611
5	M6	0.963152	1.04345	1.00603	0.989881	0.358161	1.12795	-0.00741286	0.387931	0.186212	0.0438688	-3.67514	0.794198	0.186212	0.0438688	empty	empty
5	M7	1.01003	0.988464	0.953884	1.02405	1.03606	1.02364	0.230619	0.128325	-0.090485	0.242185	0.337943	0.26103	0.128325	0.26103	CG15288	BKN21612
5	M8	1.06724	1.01638	1.01676	1.05549	0.785552	1.08884	0.521116	0.260151	0.243151	0.424637	-1.14503	0.594282	0.260151	0.424637	CG3959	BKN21708
15	A9	1.14069	1.12857	0.962809	1.16914	1.10289	1.07654	0.89403	0.78983	-0.0431312	1.08413	0.73357	0.53142	0.78983	0.73357	place controls here	place controls here
5	N1	1.01894	1.04544	1.22323	0.828959	1.1319	1.05561	0.275865	0.397315	1.33864	-0.890003	0.905316	0.424429	0.397315	0.424429	CG2848	BKN21801
5	N10	0.970472	1.03667	1.04802	1.0447	0.846299	0.996715	0.0297525	0.355913	0.409018	0.362014	-0.785421	0.123392	0.355913	0.123392	CG11859	BKN21901
5	N11	0.997094	0.889553	0.997036	0.990308	0.988788	1.09148	0.164931	-0.338686	0.138477	0.0463467	0.0580967	0.607794	0.138477	0.0580967	CG12879	BKN21806
5	N12	0.803769	1.0053	0.955221	1.01023	0.989191	0.999146	-0.816694	0.207811	-0.0833917	0.161949	0.0604848	0.135819	-0.0833917	0.135819	CG10645	BKN21902
5	N13	0.95268	1.00332	1.0307	1.02905	1.01183	0.964992	-0.060585	0.198479	0.31708	0.271203	0.194498	-0.0387576	0.198479	0.194498	CG32344	BKN21807
5	N14	1.10333	1.15159	0.999259	1.07198	0.463109	1.05839	0.704356	0.898519	0.150271	0.520322	-3.05386	0.438637	0.704356	0.438637	CG12141	BKN21903
5	N15	0.485435	0.400311	0.463723	0.569267	0.661493	0.358856	-2.43307	-2.64865	-2.69127	-2.39707	-1.87945	-3.13702	-2.64865	-2.39707	CG7961	BKN21808
5	N16	1.01605	1.05848	1.06815	1.10708	1.00468	0.999558	0.261188	0.458905	0.51582	0.724026	0.152173	0.137926	0.458905	0.152173	CG13809	BKN21904
5	N17	0.988311	1.0669	0.613797	0.963394	1.04133	0.991683	0.120332	0.498679	-1.89498	-0.10984	0.369152	0.0976734	0.120332	0.0976734	CG2720	BKN21809
5	N18	1.0306	1.02784	0.98583	1.07676	1.05911	1.05114	0.335084	0.314254	0.0790175	0.548072	0.474368	0.401608	0.314254	0.474368	CG42275	BKN21905
5	N19	0.999586	0.956498	0.991407	0.973924	1.03047	0.96513	0.177581	-0.0226061	0.108609	-0.048733	0.304869	-0.0380551	0.108609	-0.0380551	CG34395	BKN21810
5	N2	0.679058	0.796202	0.825162	0.982835	1.03197	0.982633	-1.44993	-0.779444	-0.773482	0.0029806	0.31371	0.0514163	-0.779444	0.0514163	CG5604	BKN21897
5	N20	1.11912	1.02414	1.0265	1.08233	1.01291	1.02596	0.784515	0.296774	0.294796	0.580376	0.200886	0.27288	0.296774	0.27288	CG32668	BKN21906
5	N21	1.00617	0.968351	1.09467	0.89925	1.00952	0.943006	0.211	0.0333599	0.656524	-0.482089	0.180832	-0.151137	0.211	-0.151137	CG7488	BKN21811
5	N22	1.0083	0.856252	1.01687	1.05047	1.02707	0.889424	0.221841	-0.495918	0.243716	0.395471	0.284742	-0.425023	0.221841	0.284742	CG7010	BKN21907
5	N23	1.05366	1.0159	0.999818	0.952944	0.999557	0.9572	0.452125	0.257878	0.153239	-0.170487	0.12185	-0.0785876	0.257878	-0.0785876	CG14043	BKN21812
5	N24	0.976556	1.07588	0.99383	1.09062	1.03815	1.00884	0.0606447	0.541074	0.121467	0.62851	0.350323	0.185394	0.121467	0.350323	CG10059	BKN21908
32	E14	0.0916573	0.101526	0.0711683	0.799878	0.80812	0.168011	-4.43251	-4.05937	-4.77416	-1.05877	-1.01143	-4.11253	-4.43251	-1.05877	empty	BKN32031
5	N4	1.04254	1.03888	1.01795	0.993743	0.98867	0.986336	0.395686	0.36637	0.249453	0.0662801	0.0573978	0.0703439	0.36637	0.0662801	CG1347	BKN21898
5	N5	0.963552	0.983276	0.946391	0.944088	0.490011	0.972302	-0.00538537	0.103826	-0.130243	-0.22188	-2.8946	-0.00139136	-0.00538537	-0.22188	CG12288	BKN21803
5	N6	1.02726	1.04018	1.01725	0.993571	0.763903	0.940262	0.318108	0.372492	0.245722	0.0652828	-1.2732	-0.165167	0.318108	-0.165167	CG4806	BKN21899
5	N7	0.993505	1.00852	1.04126	1.02693	0.627184	1.08183	0.146704	0.223002	0.373132	0.258873	-2.08255	0.558454	0.223002	0.258873	CG4239	BKN21804
5	N8	1.00631	1.07535	1.01394	1.02533	0.88282	1.01609	0.211745	0.538538	0.228195	0.249583	-0.56922	0.22243	0.228195	0.22243	CG9325	BKN21900
5	N9	1.03233	1.00063	0.96402	1.00332	0.845165	1.00219	0.343845	0.185786	-0.0367034	0.121838	-0.792135	0.151377	0.185786	0.121838	CG7393	BKN21805
5	O1	1.0792	0.976637	1.03664	1.07282	1.14736	1.02145	0.581834	0.0724836	0.348613	0.525165	0.996836	0.249825	0.348613	0.525165	CG10602	BKN21621
5	O10	1.07292	1.04706	0.998083	0.794468	1.02525	0.937889	0.549922	0.404981	0.144034	-1.09017	0.27392	-0.177296	0.404981	-0.177296	CG4036	BKN21721
53	O17	0.172632	0.100975	0.0827509	0.862196	0.864705	0.30576	-4.02135	-4.06197	-4.71271	-0.697118	-0.676458	-3.40842	-4.06197	-0.697118	place controls here	place controls here
5	O12	1.06499	1.02385	1.05732	0.93507	1.07259	1.04939	0.50967	0.295385	0.458359	-0.274213	0.554194	0.39266	0.458359	0.39266	CG4017	BKN21722
5	O13	0.906819	0.788591	0.847137	0.987555	0.83989	0.462369	-0.293451	-0.815378	-0.656882	0.0303705	-0.823363	-2.60791	-0.656882	-0.823363	CG7671	BKN21627
5	O14	0.965567	0.969588	1.09401	0.958212	0.0746367	1.0274	0.00484928	0.0392003	0.653017	-0.139914	-5.35356	0.280244	0.0392003	-0.139914	CG17657	BKN21723
5	O15	1.21061	1.07899	1.00602	1.05981	0.0165428	0.986476	1.2491	0.55576	0.186164	0.449669	-5.69747	0.071057	0.55576	0.071057	CG14939	BKN21628
5	O16	1.0316	0.957553	1.1025	1.00164	1.0904	1.05465	0.34015	-0.0176218	0.698094	0.112096	0.6596	0.41951	0.34015	0.41951	CG32593	BKN21724
16	A9	1.18425	1.10385	1.17679	1.07883	1.19644	0.957547	1.11522	0.67311	1.09223	0.560072	1.28738	-0.0768127	1.09223	0.560072	place controls here	place controls here
5	O18	1.00621	1.00348	1.056	0.993613	1.04463	1.06138	0.211196	0.199234	0.451365	0.0655309	0.388698	0.453914	0.211196	0.388698	CG14271	BKN21725
5	O19	1.11224	1.10227	0.962689	1.12463	1.03969	0.880472	0.749605	0.665649	-0.0437656	0.825863	0.359436	-0.470783	0.665649	0.359436	CG8315	BKN21630
5	O2	1.08391	0.888729	1.02759	1.00452	1.12182	1.02448	0.605722	-0.342577	0.300611	0.128808	0.845616	0.265302	0.300611	0.265302	CG8336	BKN21717
5	O20	0.524032	0.730886	0.771596	1.14336	1.00391	0.997583	-2.23708	-1.08783	-1.0577	0.934551	0.147646	0.127832	-1.08783	0.147646	CG32217	BKN21726
20	A1	0.359365	0.305654	0.328208	1.14695	1.02405	0.985792	-3.07319	-3.09558	-3.41032	0.95541	0.266863	0.067561	-3.09558	0.266863	empty	BKN27297
5	O22	1.23608	1.00626	1.04573	0.911658	1.04243	1.02124	1.37838	0.212329	0.396868	-0.410081	0.375643	0.24873	0.396868	0.24873	CG2811	BKN21727
5	O23	1.14603	1.0108	0.978137	1.10157	0.981072	1.06537	0.921157	0.233798	0.0382024	0.692013	0.0124161	0.474336	0.233798	0.474336	CG31251	BKN21632
5	O24	1.0445	0.882705	1.09554	1.38098	1.06969	1.15131	0.40563	-0.37102	0.661125	2.31352	0.537003	0.913624	0.40563	0.913624	CG6192	BKN21728
5	O3	1.08295	1.03163	0.984907	0.979747	1.0615	0.777196	0.600855	0.332153	0.0741232	-0.0149415	0.488525	-0.998675	0.332153	-0.0149415	CG5885	BKN21622
5	O4	0.984623	0.950641	0.989641	0.955413	0.759538	1.02326	0.101605	-0.05026	0.0992384	-0.156158	-1.29904	0.259097	0.0992384	-0.156158	CG3307	BKN21718
5	O5	1.04844	1.00342	0.890876	0.965797	0.664273	0.851893	0.425647	0.198916	-0.424806	-0.0958975	-1.86299	-0.616862	0.198916	-0.616862	CG34404	BKN21623
5	O6	0.943251	0.956793	0.946402	0.934392	0.297472	0.99813	-0.108464	-0.0212133	-0.130185	-0.278149	-4.03441	0.130625	-0.108464	-0.278149	CG13431	BKN21719
5	O7	1.06606	1.1051	0.910706	1.01391	0.896834	0.750138	0.515101	0.679009	-0.319588	0.183301	-0.486258	-1.13699	0.515101	-0.486258	CG10988	BKN21624
5	O8	1.00186	0.978357	1.00328	0.984559	0.87382	0.998609	0.189133	0.080601	0.171587	0.0129868	-0.6225	0.133076	0.171587	0.0129868	CG34347	BKN21720
17	A9	1.16065	1.15642	1.07483	0.559461	1.10628	1.15591	0.995424	0.921321	0.551243	-2.45397	0.75361	0.937137	0.921321	0.75361	place controls here	place controls here
5	P1	0.889892	0.989928	0.936292	0.950672	1.00107	0.977336	-0.379398	0.135238	-0.183828	-0.18367	0.130834	0.0243394	-0.183828	0.0243394	CG3425	BKN21813
5	P10	1.04643	1.00468	0.882687	1.04063	0.982727	0.985119	0.415418	0.204865	-0.468254	0.338362	0.0222154	0.06412	0.204865	0.06412	CG5919	BKN21913
5	P11	1.01567	0.940146	1.07354	1.00061	0.982673	0.989516	0.259243	-0.0998088	0.544412	0.106147	0.0218968	0.0865952	0.259243	0.0865952	CG4184	BKN21818
5	P12	1.02453	0.968404	1.06162	1.04633	1.07115	1.00085	0.304214	0.0336109	0.481149	0.371466	0.545655	0.144552	0.304214	0.371466	CG1416	BKN21914
5	P13	1.07532	1.07282	1.07176	1.0032	1.02537	1.06785	0.562116	0.526624	0.534954	0.121167	0.274681	0.486998	0.534954	0.274681	CG12149	BKN21819
5	P14	0.979755	1.07626	1.07452	1.04867	1.03354	0.947772	0.0768893	0.542876	0.549593	0.385016	0.323016	-0.126779	0.542876	0.323016	CG2713	BKN21915
5	P15	0.967771	0.97834	1.01835	0.996363	0.0130973	1.07368	0.0160398	0.0805246	0.25157	0.0814863	-5.71787	0.516799	0.0805246	0.0814863	CG1345	BKN21820
5	P16	1.07821	1.01638	1.03671	1.029	0.823491	0.99848	0.57679	0.260136	0.348979	0.270862	-0.920442	0.132415	0.348979	0.132415	CG4041	BKN21916
20	E11	0.3867	0.335129	0.658113	1.05459	1.05324	0.947468	-2.9344	-2.95641	-1.65984	0.419403	0.43962	-0.128329	-2.9344	0.419403	CG9131	BKN27326
5	P18	0.998521	0.962829	0.961107	1.07984	1.0273	1.03673	0.172174	0.00728685	-0.052159	0.565919	0.286103	0.327911	0.00728685	0.327911	CG12333	BKN21917
5	P19	1.05708	1.0311	1.05597	0.984247	1.00068	1.07795	0.469521	0.329638	0.451176	0.0111719	0.128493	0.538647	0.451176	0.128493	CG12077	BKN21822
5	P2	1.14654	1.01606	0.977043	1.03273	1.06707	0.98946	0.923747	0.258614	0.0323958	0.292548	0.521515	0.0863116	0.258614	0.292548	CG1964	BKN21909
5	P20	1.08361	1.01034	0.96808	1.0359	0.999398	1.00479	0.604231	0.231602	-0.0151631	0.310908	0.120907	0.164659	0.231602	0.164659	CG2224	BKN21918
5	P21	1.08644	0.974926	0.968642	0.989044	0.995173	0.947213	0.618613	0.064402	-0.0121777	0.0390125	0.0958956	-0.129635	0.064402	0.0390125	CG32549	BKN21823
5	P22	1.14993	1.04713	0.979155	0.963701	1.06051	1.05336	0.940953	0.405322	0.0436032	-0.10806	0.482695	0.412932	0.405322	0.412932	CG9149	BKN21919
5	P23	1.05452	1.00113	1.08113	0.843561	0.919624	1.02139	0.456506	0.188127	0.584682	-0.805265	-0.351348	0.249515	0.456506	-0.351348	CG9272	BKN21824
5	P24	0.810554	0.890592	1.03557	0.962641	0.968988	1.04929	-0.782244	-0.333781	0.342917	-0.114209	-0.0591182	0.392112	-0.333781	-0.0591182	CG14325	BKN21920
5	P3	1.02589	1.05568	1.01509	0.938036	0.97712	1.05078	0.311136	0.445673	0.234287	-0.257	-0.0109757	0.399728	0.311136	-0.0109757	CG2292	BKN21814
5	P4	0.865197	0.706148	0.758129	1.06859	0.718368	0.809632	-0.504789	-1.20464	-1.12916	0.500621	-1.54275	-0.832881	-1.12916	-0.832881	CG4303	BKN21910
5	P5	0.911768	0.914394	0.986665	0.923196	0.865035	0.988001	-0.268321	-0.221398	0.0834489	-0.343121	-0.674504	0.0788512	-0.221398	-0.343121	CG31634	BKN21815
5	P6	0.990473	1.0115	0.96526	1.09977	0.750693	1.00486	0.131311	0.237097	-0.0301243	0.681597	-1.35139	0.165012	0.131311	0.165012	CG8195	BKN21911
5	P7	0.926926	1.045	0.989132	0.963812	0.744814	0.879192	-0.191355	0.395266	0.0965393	-0.107416	-1.3862	-0.477327	0.0965393	-0.477327	CG7839	BKN21816
5	P8	0.998624	1.00938	0.861365	1.0495	0.968792	0.970915	0.172698	0.227069	-0.581391	0.389858	-0.0602783	-0.00848457	0.172698	-0.00848457	CG7870	BKN21912
5	P9	0.96767	1.01138	1.07963	0.96466	0.552982	1.06701	0.0155251	0.236507	0.576717	-0.102494	-2.52182	0.482701	0.236507	-0.102494	CG7556	BKN21817
6	A1	0.699034	0.842928	0.831679				-1.3485	-0.558829	-0.738902				-0.738902	#NUM!	empty	BKN21921
6	A10	0.888859	0.971812	0.889395				-0.384643	0.0497025	-0.432664				-0.384643	#NUM!	CG18473	BKN22021
6	A11	1.08995	1.03854	1.0309				0.636421	0.364752	0.318181				0.364752	#NUM!	CG3733	BKN21926
6	A12	0.931857	0.956266	0.835147				-0.166318	-0.0237012	-0.720505				-0.166318	#NUM!	CG2774	BKN22022
6	A13	0.986562	1.14784	1.03824				0.111453	0.880807	0.357096				0.357096	#NUM!	CG6907	BKN21927
6	A14	1.05691	1.12189	0.971478				0.468674	0.758315	0.00286493				0.468674	#NUM!	CG9996	BKN22023
6	A15	0.961615	1.04892	0.930285				-0.0152171	0.413785	-0.215701				-0.0152171	#NUM!	CG7550	BKN21928
6	A16	0.457858	0.625188	0.676429				-2.57309	-1.58689	-1.56266				-1.58689	#NUM!	CG5444	BKN22024
18	A9	0.917984	1.09852	1.12754	1.28593	1.13664	1.0748	-0.236759	0.647939	0.830955	1.7619	0.933386	0.522524	0.647939	0.933386	place controls here	place controls here
6	A18	1.08277	0.964261	0.971537				0.599942	0.0140507	0.00317977				0.0140507	#NUM!	CG8491	BKN22025
6	A19	0.996673	1.0019	1.04477				0.162792	0.191762	0.391742				0.191762	#NUM!	CG2222	BKN21930
6	A2	0.916109	0.888844	1.01329				-0.246279	-0.342033	0.224719				-0.246279	#NUM!	empty	BKN22017
6	A20	1.02539	1.00289	0.969407				0.308618	0.196418	-0.00812015				0.196418	#NUM!	CG5876	BKN22026
6	A21	0.997263	1.00836	1.05954				0.165788	0.222256	0.470122				0.222256	#NUM!	CG5528	BKN21931
6	A22	0.992895	0.880512	0.960732				0.14361	-0.381375	-0.0541513				-0.0541513	#NUM!	CG8677	BKN22027
6	A23	1.0113	0.846851	0.976304				0.237054	-0.540305	0.0284744				0.0284744	#NUM!	CG7879	BKN21932
6	A24	0.561827	0.469075	0.628878				-2.04518	-2.32398	-1.81497				-2.04518	#NUM!	CG8909	BKN22028
6	A3	0.97353	0.959904	1.04499				0.0452813	-0.00652342	0.392927				0.0452813	#NUM!	CG1463	BKN21922
6	A4	0.912696	0.906973	0.981141				-0.263609	-0.256435	0.0541416				-0.256435	#NUM!	CG11418	BKN22018
6	A5	1.1197	1.08315	0.997454				0.787455	0.575384	0.140697				0.575384	#NUM!	CG31917	BKN21923
6	A6	0.933654	0.942879	1.03828				-0.157194	-0.0869065	0.357307				-0.0869065	#NUM!	empty	empty
6	A7	0.971575	0.960794	0.922255				0.0353553	-0.00231925	-0.258311				-0.00231925	#NUM!	CG6623	BKN21924
6	A8	0.989759	1.0886	0.943593				0.127686	0.601122	-0.145092				0.127686	#NUM!	CG3603	BKN22020
19	A9	1.05251	1.13371	1.05768	1.13997	1.21101	1.0955	0.446299	0.814119	0.460268	0.914902	1.3736	0.62832	0.460268	0.914902	place controls here	place controls here
6	B1	0.9199	1.06807	1.003				-0.22703	0.504204	0.170146				0.170146	#NUM!	empty	BKN22113
6	B10	1.06486	1.06809	1.05046				0.509004	0.504281	0.421957				0.504281	#NUM!	CG8273	BKN22213
6	B11	0.950876	0.976414	0.981258				-0.0697453	0.0714316	0.0547592				0.0547592	#NUM!	CG7008	BKN22118
6	B12	1.00878	1.02715	1.06717				0.224287	0.310977	0.510611				0.310977	#NUM!	CG3862	BKN22214
6	B13	1.03378	1.03392	1.06206				0.351209	0.342944	0.483488				0.351209	#NUM!	CG1839	BKN22119
6	B14	1.0043	0.968535	1.02239				0.201514	0.0342303	0.272985				0.201514	#NUM!	CG10522	BKN22215
6	B15	0.996022	0.907698	1.00101				0.159489	-0.253015	0.15954				0.159489	#NUM!	CG3168	BKN22120
6	B16	1.04269	1.09223	1.02064				0.39644	0.618277	0.2637				0.39644	#NUM!	CG5747	BKN22216
6	B17	0.954635	0.955724	0.993241				-0.0506612	-0.0262588	0.118342				-0.0262588	#NUM!	CG1548	BKN22121
6	B18	1.02594	1.05189	1.07932				0.311385	0.427812	0.575056				0.427812	#NUM!	CG2956	BKN22217
6	B19	0.506401	0.605202	0.771481				-2.32661	-1.68125	-1.05831				-1.68125	#NUM!	CG10324	BKN22122
6	B2	0.935361	1.11745	1.03044				-0.148524	0.737335	0.315708				0.315708	#NUM!	empty	BKN22209
6	B20	0.745467	0.82807	0.84005				-1.11273	-0.628981	-0.69449				-0.69449	#NUM!	CG4647	BKN22218
6	B21	0.843499	0.861515	0.988021				-0.61496	-0.471068	0.0906438				-0.471068	#NUM!	CG13343	BKN22123
6	B22	1.01133	1.09055	0.4376				0.237219	0.610331	-2.82988				0.237219	#NUM!	CG6919	BKN22219
6	B23	0.912022	0.927791	0.944602				-0.267033	-0.158146	-0.139736				-0.158146	#NUM!	CG7818	BKN22124
6	B24	0.905151	0.902305	1.05726				-0.301919	-0.278479	0.45802				-0.278479	#NUM!	CG1309	BKN22220
6	B3	1.05498	1.01302	1.05729				0.458841	0.244279	0.458203				0.458203	#NUM!	CG5264	BKN22114
6	B4	0.855488	0.831362	0.912329				-0.554088	-0.613436	-0.310976				-0.554088	#NUM!	CG8426	BKN22210
6	B5	1.02647	1.07582	1.06763				0.31408	0.540788	0.513068				0.513068	#NUM!	CG12363	BKN22115
6	B6	0.692851	0.680932	0.710334				-1.37989	-1.32369	-1.38276				-1.37989	#NUM!	CG12306	BKN22211
6	B7	1.04151	1.05764	0.988451				0.390457	0.454945	0.0929281				0.390457	#NUM!	CG6860	BKN22116
6	B8	1.0828	1.05223	1.13937				0.600135	0.429394	0.893711				0.600135	#NUM!	CG14814	BKN22212
6	B9	1.02054	1.00621	1.08552				0.283963	0.212126	0.607998				0.283963	#NUM!	CG7108	BKN22117
6	C1	0.922917	0.944757	1.01637				-0.211709	-0.0780373	0.241082				-0.0780373	#NUM!	CG8912	BKN21933
6	C10	1.06592	1.02949	1.04383				0.514422	0.322048	0.386777				0.386777	#NUM!	empty	empty
6	C11	1.02875	1.07749	1.02731				0.325658	0.548661	0.299121				0.325658	#NUM!	CG10341	BKN21938
6	C12	0.72167	0.696875	0.913924				-1.23356	-1.24842	-0.302513				-1.23356	#NUM!	empty	empty
6	C13	1.03788	1.10187	0.989159				0.372033	0.663758	0.0966819				0.372033	#NUM!	CG2246	BKN21939
6	C14	1.0262	0.989063	0.98511				0.312714	0.131154	0.0752007				0.131154	#NUM!	empty	empty
6	C15	1.06192	0.997229	1.02171				0.494068	0.169706	0.269386				0.269386	#NUM!	CG7609	BKN21940
6	C16	1.0101	1.00164	0.978911				0.230958	0.190538	0.0423048				0.190538	#NUM!	CG4208	BKN22036
20	A9	1.01724	1.17801	1.13963	1.2409	1.04702	1.05572	0.26722	1.02328	0.89508	1.50058	0.4028	0.424985	0.89508	0.424985	place controls here	place controls here
6	C18	0.967565	1.03525	1.00188				0.0149934	0.349203	0.164207				0.164207	#NUM!	CG8888	BKN22037
6	C19	1.0334	0.984534	1.05508				0.349253	0.109766	0.446443				0.349253	#NUM!	empty	BKN21942
6	C2	0.944129	1.06602	0.980063				-0.104004	0.494509	0.0484193				0.0484193	#NUM!	empty	empty
6	C20	1.00512	1.07669	1.03993				0.205684	0.54488	0.366054				0.366054	#NUM!	empty	empty
6	C21	0.939557	0.880878	1.04861				-0.127221	-0.379644	0.412141				-0.127221	#NUM!	CG9104	BKN21943
6	C22	0.653104	0.621111	0.65685				-1.58171	-1.60614	-1.66655				-1.60614	#NUM!	empty	empty
6	C23	0.93703	1.04915	0.971515				-0.140048	0.414859	0.00306566				0.00306566	#NUM!	CG7382	BKN21944
6	C24	1.05143	0.974779	1.0116				0.440801	0.0637116	0.215765				0.215765	#NUM!	CG5720	BKN22040
6	C3	0.824278	0.740805	0.919614				-0.712557	-1.041	-0.272323				-0.712557	#NUM!	CG9181	BKN21934
6	C4	0.991423	1.09649	1.00214				0.136133	0.638355	0.165576				0.165576	#NUM!	empty	empty
6	C5	0.953418	0.980478	0.960353				-0.0568387	0.0906184	-0.0561591				-0.0561591	#NUM!	CG6719	BKN21935
6	C6	1.12874	1.11188	1.18412				0.833389	0.711047	1.13116				0.833389	#NUM!	empty	empty
6	C7	1.00549	1.09308	1.03646				0.207569	0.622267	0.347665				0.347665	#NUM!	CG9738	BKN21936
6	C8	0.921244	0.996723	1.06956				-0.220205	0.167318	0.523264				0.167318	#NUM!	empty	empty
6	C9	1.08432	1.17008	1.01807				0.607847	0.985829	0.250107				0.607847	#NUM!	dome	dome
6	D1	1.07493	1.04375	1.09288				0.560146	0.389368	0.646999				0.560146	#NUM!	CG4968	BKN22125
6	D10	0.961333	1.00659	1.00514				-0.0166498	0.213886	0.181483				0.181483	#NUM!	CG7146	BKN22225
6	D11	1.01306	0.970218	0.953623				0.246001	0.042174	-0.0918695				0.042174	#NUM!	CG2025	BKN22130
6	D12	1.08235	1.07023	1.03953				0.597846	0.514375	0.363967				0.514375	#NUM!	CG1126	BKN22226
6	D13	0.997207	0.977119	0.981283				0.165501	0.0747573	0.0548914				0.0747573	#NUM!	CG10742	BKN22131
6	D14	0.962632	0.958252	0.998222				-0.0100544	-0.0143244	0.144768				-0.0100544	#NUM!	CG8322	BKN22227
6	D15	0.950563	0.97209	0.970853				-0.0713363	0.0510146	-0.000449325				-0.000449325	#NUM!	CG3040	BKN22132
[truncated: 18,353 more rows]

## Sheet: Parameters
Z-score parameters	S2R+_trial 1	S2R+_trial 2	S2R+_trial 3	NF1_trial 1	NF1_trial 2	NF1_trial 3
mean_all data	0.964612	0.961286	0.970938	0.982321	0.978974	0.972575
stdev_all data	0.196944	0.211797	0.188466	0.172317	0.168922	0.195637

## Sheet: Candidate hits
Table S1: Results from the genome wide synthetic lethal interaction screen in Drosophila cells
Plate number	Well	Med-Z-S2R+	Med-Z-NF1	GeneID	ID_BKN
1	C11	-1.25795	-1.68565	CG31040	BKN20018
1	I21	-1.35029	-2.76778	CG4589	BKN20059
1	O7	-1.02101	-2.05171	CG8946	BKN20088
1	P8	-0.427152	-1.55632	CG3848	BKN20376
2	J13	-1.18667	-2.07203	CG6671	BKN20631
2	N13	-1.1926	-2.46727	CG7769	BKN20655
3	H9	-0.809352	-1.74053	CG3782	BKN21001
3	N16	0.183578	-1.57286	CG1782	BKN21136
4	B14	0.0916926	-2.37072	CG8385	BKN21447
4	B21	-1.18925	-1.51489	CG7626	BKN21355
4	E2	-1.04451	-2.26542	CG10811	BKN21273
4	H11	-1.10098	-1.67865	CG5519	BKN21386
4	H5	-1.44324	-1.66911	CG3248	BKN21383
4	I2	-1.2898	-1.75005	CG17446	BKN21297
4	I22	-0.917828	-2.11675	CG1242	BKN21307
4	J7	-1.19805	-2.04917	CG13626	BKN21396
4	J9	-0.957934	-1.78212	CG5277	BKN21397
7	D7	-1.36704	-1.50661	CG5802	BKN22512
8	P17	0.312676	-1.53988	CG5585	BKN22973
9	K22	-0.289229	-1.83688	CG5304	BKN23239
11	D23	0.520327	-2.06672	CG4841	BKN24056
11	F24	0.65901	-2.07727	CG4287	BKN24164
12	M18	-0.0802215	-1.89103	CG5838	BKN24401
12	N2	-1.10997	-1.55154	CG4701	BKN24585
12	O5	-0.898902	-2.1165	CG32602	BKN24311
13	A18	-1.311	-1.6733	CG5390	BKN24713
14	B4	0.487993	-2.16219	CG33322	BKN25282
14	P12	0.510673	-3.22691	CG10516	BKN25370
14	P2	-0.257636	-3.66005	CG14834	BKN25365
15	J9	-0.291089	-1.81221	CG8666	BKN25621
15	O4	-0.931226	-1.82122	CG5999	BKN25558
16	F4	0.438124	-1.58265	CG10943	BKN26074
17	O22	0.174085	-2.0554	CG10570	BKN26335
20	J18	-1.14365	-2.0303	CG6343	BKN27641
20	N9	-1.17294	-2.19353	CG42251	BKN27565
21	L24	-0.450049	-2.62181	CG3714	BKN28040
22	I12	-1.31667	-2.14894	CG10938	BKN28214
22	K4	-1.29697	-1.76188	CG2286	BKN28222
23	A18	-1.00286	-1.54542	CG11207	BKN28553
23	J14	-1.48793	-2.21077	CG4153	BKN28791
23	L16	-0.909524	-2.07934	CG2968	BKN28804
23	M8	-0.788455	-1.83315	CG5703	BKN28620
23	O13	-1.03392	-1.96636	CG3731	BKN28539
24	G13	-0.652214	-1.68028	CG1746	BKN28875
24	K19	-0.932282	-1.7299	CG4396	BKN28902
24	L13	-1.35997	-1.77384	CG4863	BKN29091
24	O24	-1.42206	-2.27367	CG15693	BKN29024
27	E12	-0.114395	-1.95953	CG16963	BKN30110
27	H15	0.0877917	-1.66555	CG9992	BKN30220
27	H16	-0.146832	-2.4038	CG42331	BKN30316
27	H17	0.0172847	-1.88511	CG15870	BKN30221
27	I15	-0.62836	-2.66179	CG33486	BKN30040
27	I18	0.189931	-2.09698	CG6495	BKN30137
27	J15	0.102814	-2.50228	CG18446	BKN30232
27	K14	0.160957	-2.23775	CG10366	BKN30147
27	K16	0.155349	-2.49645	CG15167	BKN30148
27	L16	0.162982	-2.53978	CG15186	BKN30340
27	L17	0.00958946	-2.59524	CG12334	BKN30245
27	L18	0.184015	-2.07327	CG31997	BKN30341
27	M16	-0.359196	-2.50382	CG8348	BKN30160
27	M18	0.00331765	-2.5635	CG31257	BKN30161
27	N17	0.129636	-2.25754	CG2297	BKN30257
27	N18	-0.0825519	-1.77662	CG14658	BKN30353
27	O18	0.208657	-2.14451	CG14274	BKN30173
28	A23	1.02641	-1.82105	CG1213	BKN30380
29	B15	-0.903247	-1.59953	CG18624	BKN30952
30	H19	-1.0577	-1.62525	CG9350	BKN31374
30	N3	-1.28048	-2.82687	CG3183	BKN31402
31	A10	0.331179	-1.53785	CG9475	BKN31621
31	C19	-0.830648	-1.7523	CG13102	BKN31542
31	I18	-0.577728	-1.94908	CG8612	BKN31673
31	K22	-1.05274	-1.66665	CG30415	BKN31687
32	B16	0.125392	-1.65526	CG13218	BKN32200
34	I10	-0.159751	-1.53791	CG32036	BKN32821
39	D15	-1.37706	-1.70052	CG15011	BKN21867
39	L10	-0.143016	-1.61034	CG17917	BKN45327
39	P10	-0.723477	-1.94805	CG34422	BKN46664
40	F16	-1.2717	-1.50095	CG30382	BKN40320
40	K15	-1.48788	-2.77632	CG18789	BKN40068
41	A13	0.486804	-1.58033	CG34431	BKN40391
41	F19	-1.04373	-1.68156	CG17291	BKN40610
41	L5	-0.985327	-1.52411	CR32142	BKN40639
43	M1	0.173763	-2.15383	CG33892	BKN41225
43	M11	-0.55065	-2.16531	CG33902	BKN41230
43	M15	-0.537028	-1.63984	CG33906	BKN41232
43	M7	-0.30697	-1.70326	CG33898	BKN41228
44	B12	-0.71853	-2.01401	CG12029	BKN41830
44	E15	-0.591267	-2.28621	CG6090	BKN41568
44	L14	-0.159727	-2.40083	CR33805	BKN41891
45	B22	-1.47948	-1.60162	CG5834	BKN42219
45	G4	-1.06442	-2.55674	CG14975	BKN42054
46	E15	-1.31816	-2.0713	CG14235	BKN42336
46	E16	-0.733926	-1.93052	CG40311	BKN42432
47	E15	-0.713919	-2.57571	CR33728	BKN42720
47	E19	-0.836134	-2.93748	CR33731	BKN42722
47	E3	-1.17741	-2.92077	CR33743	BKN42714
48	A14	-1.22103	-2.40231	CG14749	BKN45103
48	A22	-1.43982	-1.66018	CG10080	BKN45107
49	F11	-0.881285	-1.56489	CG10107	BKN45606
49	K19	-1.04024	-1.58835	CG7636	BKN45454
50	K11	0.168734	-1.68848	CG12190	BKN45834
50	O7	0.862126	-1.78146	CG42369	BKN45856
51	E13	-1.41164	-1.89969	CG4963	BKN46183
51	G11	-0.975158	-2.06974	CG31145	BKN46194
51	H14	0.0549919	-1.62926	CG12907	BKN46483
51	N14	-0.123676	-2.16114	CG8882	BKN46519
51	P10	-0.011309	-1.80213	CG10944	BKN46529
52	B8	-0.369828	-1.51697	CG6050	BKN27305
52	C1	-1.10333	-1.57135	CG5057	BKN46549
52	H16	-0.712982	-1.50699	CG13880	BKN28109
52	J22	-1.22489	-1.53001	CG16982	BKN28885
52	J24	-0.852533	-1.63716	CG4593	BKN28889
52	L10	-0.873734	-1.72594	CG12752	BKN27745
52	L22	-0.89135	-1.50696	CG31137	BKN28897
53	A10	-0.312563	-3.01806	CG3726	BKN31909
53	A12	-0.641825	-2.98327	CG14218	BKN31913
53	A14	0.179204	-3.02888	CG31526	BKN32293
53	A16	-0.127127	-3.28792	CG5500	BKN32297
53	A18	0.190053	-3.09138	CG1148	BKN32677
53	A20	0.262281	-3.34335	CG11297	BKN32681
53	A22	0.131828	-3.65507	CG8638	BKN33061
53	A24	-0.362787	-2.99879	CG33336	BKN33065
53	A8	0.144308	-2.79593	CG12767	BKN31529
53	B21	-0.632817	-3.47669	CG33095	BKN40389
53	C24	0.204844	-3.44714	CG11405	BKN33077
53	D24	-0.153687	-3.35873	CG7377	BKN42709
53	H23	0.335007	-2.96399	CG1475	BKN40429
53	L2	-0.0378314	-2.90166	CG40159	BKN40833
53	N11	0.120588	-2.72656	CG33978	BKN34289
53	N14	0.180809	-1.5412	CG34222	BKN41997
53	N7	-0.0264297	-1.80253	CG17594	BKN33905
53	O10	0.337269	-2.19429	CG4064	BKN31993
53	O2	0.328774	-1.7064	CG8819	BKN31225
53	P5	0.276934	-3.26984	CG17271	BKN33913
